# Supplementary material for: (E)-N′-(5-Bromo-2-meth­oxy­benzyl­idene)isonicotinohydrazide
Source: Acta Crystallogr Sect E Struct Rep Online. 2011 May 20;67(Pt 6):o1443. doi: 10.1107/S1600536811017910 (PMC3120405; doi:10.1107/S1600536811017910)
Supplement: Supplementary file 1 [file e-67-o1443-sup1.cif]

##############################################################################
#                                                                            #
# This CIF contains the data in a paper accepted for publication in          #
# Acta Crystallographica Section E. It conforms to the requirements of       #
# Notes for Authors for Acta Crystallographica Section E, and has been       #
# peer reviewed under the auspices of the IUCr Commission on Journals.       #
#                                                                            #
# Full details of the Crystallographic Information File format               #
# are given in the paper "The Crystallographic Information File (CIF):       #
# a New Standard Archive File for Crystallography" by S. R. Hall, F. H.      #
# Allen and I. D. Brown [Acta Cryst. (1991), A47, 655-685].                  #
#                                                                            #
# The current version of the core CIF dictionary is obtainable from          #
# ftp://ftp.iucr.org/pub/cif_core.dic.                                       #
#                                                                            #
# Software is freely available for graphical display of the structure(s)     #
# in this CIF. For information consult the CIF software page                 #
# http://www.iucr.org/resources/cif/software.                                #
#                                                                            #
# This file may be used for bona fide research purposes within the           #
# scientific community so long as proper attribution is given to the journal # 
# article from which it was obtained.                                        #
#                                                                            #
##############################################################################
data_global
_audit_creation_method     'form.cif (version 2.0)'
_journal_data_validation_number     ?
_journal_date_recd_electronic     2011-05-11
_journal_date_accepted     2011-05-12
_journal_name_full     'Acta Crystallographica, Section E'
_journal_year     2011
_journal_volume     67
_journal_issue      6
_journal_page_first     o1443
_journal_page_last     o1443
_journal_paper_category     QO
_journal_coeditor_code     SJ5145
_publ_contact_author_name     'Hong-Yan Ban'
_publ_contact_author_address
;
School of Chemical Engineering
University of Science and Technology Liaoning
Anshan 114051
People's Republic of China
;
_publ_contact_author_email     hongyan_ban@163.com
_publ_contact_author_fax     ?
_publ_contact_author_phone     ?
_publ_section_title
;
(<i>E</i>)-<i>N</i>'-(5-Bromo-2-methoxybenzylidene)isonicotinohydrazide
;
loop_
    _publ_author_name
    _publ_author_address
    'Hong-Yan Ban'
;
School of Chemical Engineering
University of Science and Technology Liaoning
Anshan 114051
People's Republic of China
;
data_I
_audit_creation_method     SHELXL-97
_chemical_name_systematic
;
(<i>E</i>)-<i>N</i>'-(5-Bromo-2-methoxybenzylidene)isonicotinohydrazide
;
_chemical_name_common     ?
_chemical_formula_moiety     'C14 H12 Br N3 O2'
_chemical_formula_sum     'C14 H12 Br N3 O2'
_chemical_formula_iupac     'C14 H12 Br N3 O2'
_chemical_formula_weight     334.18
_chemical_melting_point     ?
_symmetry_cell_setting     monoclinic
_symmetry_space_group_name_H-M     'P 21/c'
_symmetry_space_group_name_Hall     '-P 2ybc'
loop_
    _symmetry_equiv_pos_as_xyz
    'x, y, z'
    '-x, y+1/2, -z+1/2'
    '-x, -y, -z'
    'x, -y-1/2, z-1/2'
_cell_length_a     10.020(3)
_cell_length_b     25.732(2)
_cell_length_c     11.243(2)
_cell_angle_alpha     90.00
_cell_angle_beta     102.199(3)
_cell_angle_gamma     90.00
_cell_volume     2833.4(10)
_cell_formula_units_Z     8
_cell_measurement_reflns_used     916
_cell_measurement_theta_min     2.5
_cell_measurement_theta_max     24.3
_cell_measurement_temperature     298(2)
_exptl_crystal_description     block
_exptl_crystal_colour     colourless
_exptl_crystal_size_max     0.13
_exptl_crystal_size_mid     0.10
_exptl_crystal_size_min     0.10
_exptl_crystal_density_diffrn     1.567
_exptl_crystal_density_meas     ?
_exptl_crystal_density_method     'not measured'
_exptl_crystal_F_000     1344
_exptl_absorpt_coefficient_mu     2.906
_exptl_absorpt_correction_type     multi-scan
_exptl_absorpt_process_details     '(SADABS; Sheldrick, 1996)'
_exptl_absorpt_correction_T_min     0.7038
_exptl_absorpt_correction_T_max     0.7598
_exptl_special_details
;
;
_diffrn_ambient_temperature     298(2)
_diffrn_radiation_type     MoK\a
_diffrn_radiation_wavelength     0.71073
_diffrn_radiation_source     'fine-focus sealed tube'
_diffrn_radiation_monochromator     graphite
_diffrn_measurement_device_type     'Bruker SMART CCD area-detector'
_diffrn_measurement_method     \w
_diffrn_detector_area_resol_mean     ?
_diffrn_reflns_number     14099
_diffrn_reflns_av_R_equivalents     0.1140
_diffrn_reflns_av_sigmaI/netI     0.2208
_diffrn_reflns_theta_min     2.02
_diffrn_reflns_theta_max     26.99
_diffrn_reflns_theta_full     26.99
_diffrn_measured_fraction_theta_max     0.958
_diffrn_measured_fraction_theta_full     0.958
_diffrn_reflns_limit_h_min     -12
_diffrn_reflns_limit_h_max     12
_diffrn_reflns_limit_k_min     -15
_diffrn_reflns_limit_k_max     32
_diffrn_reflns_limit_l_min     -12
_diffrn_reflns_limit_l_max     14
_diffrn_standards_number     0
_diffrn_standards_interval_count     .
_diffrn_standards_interval_time     .
_diffrn_standards_decay_%     ?
_refine_special_details
;
Refinement of <i>F</i>^2^ against ALL reflections. The weighted <i>R</i>-factor
<i>wR</i> and goodness of fit <i>S</i> are based on <i>F</i>^2^, conventional
<i>R</i>-factors <i>R</i> are based on <i>F</i>, with <i>F</i> set to zero for
negative <i>F</i>^2^. The threshold expression of <i>F</i>^2^ >
\s(<i>F</i>^2^) is used only for calculating <i>R</i>-factors(gt) <i>etc</i>.
and is not relevant to the choice of reflections for refinement.
<i>R</i>-factors based on <i>F</i>^2^ are statistically about twice as large
as those based on <i>F</i>, and <i>R</i>- factors based on ALL data will be
even larger.
;
_reflns_number_total     5922
_reflns_number_gt     2018
_reflns_threshold_expression     I>2\s(I)
_refine_ls_structure_factor_coef     Fsqd
_refine_ls_matrix_type     full
_refine_ls_R_factor_all     0.2338
_refine_ls_R_factor_gt     0.0637
_refine_ls_wR_factor_gt     0.0970
_refine_ls_wR_factor_ref     0.1430
_refine_ls_goodness_of_fit_ref     0.939
_refine_ls_restrained_S_all     0.939
_refine_ls_number_reflns     5922
_refine_ls_number_parameters     369
_refine_ls_number_restraints     2
_refine_ls_hydrogen_treatment     mixed
_refine_ls_weighting_scheme     calc
_refine_ls_weighting_details
                              'calc w=1/[\s^2^(Fo^2^)] where P=(Fo^2^+2Fc^2^)/3'
_atom_sites_solution_hydrogens     geom
_atom_sites_solution_primary     direct
_atom_sites_solution_secondary     difmap
_refine_ls_shift/su_max     0.000
_refine_ls_shift/su_mean     0.000
_refine_diff_density_max     0.318
_refine_diff_density_min     -0.428
_refine_ls_extinction_method     none
_refine_ls_extinction_coef     ?
loop_
    _atom_type_symbol
    _atom_type_description
    _atom_type_scat_dispersion_real
    _atom_type_scat_dispersion_imag
    _atom_type_scat_source
    'C' 'C' 0.0033 0.0016
                         'International Tables Vol C Tables 4.2.6.8 and 6.1.1.4'
    'H' 'H' 0.0000 0.0000
                         'International Tables Vol C Tables 4.2.6.8 and 6.1.1.4'
    'Br' 'Br' -0.2901 2.4595
                         'International Tables Vol C Tables 4.2.6.8 and 6.1.1.4'
    'N' 'N' 0.0061 0.0033
                         'International Tables Vol C Tables 4.2.6.8 and 6.1.1.4'
    'O' 'O' 0.0106 0.0060
                         'International Tables Vol C Tables 4.2.6.8 and 6.1.1.4'
_computing_data_collection     'SMART (Bruker, 1998)'
_computing_cell_refinement     'SAINT (Bruker, 1998)'
_computing_data_reduction     'SAINT (Bruker, 1998)'
_computing_structure_solution     'SHELXS97 (Sheldrick, 2008)'
_computing_structure_refinement     'SHELXL97 (Sheldrick, 2008)'
_computing_molecular_graphics     'SHELXTL (Sheldrick, 2008)'
_computing_publication_material     'SHELXTL (Sheldrick, 2008)'
loop_
    _atom_site_type_symbol
    _atom_site_label
    _atom_site_fract_x
    _atom_site_fract_y
    _atom_site_fract_z
    _atom_site_U_iso_or_equiv
    _atom_site_adp_type
    _atom_site_calc_flag
    _atom_site_refinement_flags
    _atom_site_occupancy
    _atom_site_symmetry_multiplicity
    _atom_site_disorder_assembly
    _atom_site_disorder_group
    Br Br1 0.51353(8) 0.35943(3) 0.41403(8) 0.0813(3) Uani d . 1 1 . .
    Br Br2 0.03344(8) -0.09381(3) 0.49305(8) 0.0786(3) Uani d . 1 1 . .
    N N1 0.7533(5) 0.1886(2) 0.2601(5) 0.0433(14) Uani d . 1 1 . .
    N N2 0.7920(5) 0.1410(2) 0.2216(5) 0.0483(15) Uani d D 1 1 . .
    N N3 0.8554(7) -0.0399(2) 0.0738(5) 0.0570(17) Uani d . 1 1 . .
    N N4 0.2636(5) 0.0667(2) 0.2875(5) 0.0469(15) Uani d . 1 1 . .
    N N5 0.3008(5) 0.1126(2) 0.2381(5) 0.0455(15) Uani d D 1 1 . .
    N N6 0.3357(8) 0.2873(2) 0.0375(6) 0.070(2) Uani d . 1 1 . .
    O O1 1.0434(5) 0.29599(17) 0.2924(4) 0.0661(14) Uani d . 1 1 . .
    O O2 0.5883(5) 0.10295(15) 0.2207(4) 0.0531(13) Uani d . 1 1 . .
    O O3 0.5607(5) -0.03865(16) 0.3491(4) 0.0627(14) Uani d . 1 1 . .
    O O4 0.0906(5) 0.14763(16) 0.2208(5) 0.0675(15) Uani d . 1 1 . .
    C C1 0.8234(7) 0.2757(2) 0.3160(6) 0.0396(17) Uani d . 1 1 . .
    C C2 0.9269(8) 0.3125(3) 0.3234(6) 0.0504(19) Uani d . 1 1 . .
    C C3 0.9065(7) 0.3632(3) 0.3589(6) 0.056(2) Uani d . 1 1 . .
    H H3 0.9754 0.3878 0.3643 0.068 Uiso calc R 1 1 . .
    C C4 0.7825(8) 0.3763(3) 0.3859(6) 0.056(2) Uani d . 1 1 . .
    H H4 0.7671 0.4102 0.4087 0.068 Uiso calc R 1 1 . .
    C C5 0.6821(7) 0.3396(3) 0.3791(6) 0.0478(19) Uani d . 1 1 . .
    C C6 0.7036(7) 0.2897(3) 0.3450(6) 0.0497(19) Uani d . 1 1 . .
    H H6 0.6350 0.2651 0.3417 0.060 Uiso calc R 1 1 . .
    C C7 1.1577(7) 0.3308(3) 0.3069(6) 0.070(2) Uani d . 1 1 . .
    H H7A 1.1368 0.3586 0.2489 0.105 Uiso calc R 1 1 . .
    H H7B 1.2364 0.3123 0.2936 0.105 Uiso calc R 1 1 . .
    H H7C 1.1763 0.3449 0.3878 0.105 Uiso calc R 1 1 . .
    C C8 0.8473(7) 0.2231(2) 0.2755(6) 0.054(2) Uani d . 1 1 . .
    H H8 0.9325 0.2146 0.2606 0.064 Uiso calc R 1 1 . .
    C C9 0.7057(7) 0.1007(2) 0.2057(6) 0.0432(18) Uani d . 1 1 . .
    C C10 0.7624(7) 0.0518(2) 0.1629(6) 0.0387(17) Uani d . 1 1 . .
    C C11 0.6714(7) 0.0151(2) 0.1033(6) 0.052(2) Uani d . 1 1 . .
    H H11 0.5777 0.0201 0.0927 0.062 Uiso calc R 1 1 . .
    C C12 0.7233(8) -0.0294(3) 0.0596(6) 0.058(2) Uani d . 1 1 . .
    H H12 0.6615 -0.0534 0.0177 0.069 Uiso calc R 1 1 . .
    C C13 0.9394(7) -0.0048(3) 0.1323(6) 0.055(2) Uani d . 1 1 . .
    H H13 1.0325 -0.0113 0.1443 0.066 Uiso calc R 1 1 . .
    C C14 0.8989(7) 0.0409(2) 0.1769(6) 0.0464(18) Uani d . 1 1 . .
    H H14 0.9638 0.0644 0.2165 0.056 Uiso calc R 1 1 . .
    C C15 0.3380(7) -0.0171(2) 0.3649(6) 0.0431(18) Uani d . 1 1 . .
    C C16 0.4437(7) -0.0535(3) 0.3829(6) 0.0456(18) Uani d . 1 1 . .
    C C17 0.4289(7) -0.1015(3) 0.4355(6) 0.055(2) Uani d . 1 1 . .
    H H17 0.4998 -0.1255 0.4484 0.066 Uiso calc R 1 1 . .
    C C18 0.3064(8) -0.1126(3) 0.4681(6) 0.057(2) Uani d . 1 1 . .
    H H18 0.2953 -0.1445 0.5040 0.068 Uiso calc R 1 1 . .
    C C19 0.2015(6) -0.0777(3) 0.4487(6) 0.0452(18) Uani d . 1 1 . .
    C C20 0.2170(7) -0.0301(3) 0.3968(6) 0.0473(18) Uani d . 1 1 . .
    H H20 0.1450 -0.0065 0.3832 0.057 Uiso calc R 1 1 . .
    C C21 0.6772(7) -0.0721(3) 0.3758(6) 0.072(2) Uani d . 1 1 . .
    H H21A 0.6994 -0.0793 0.4615 0.107 Uiso calc R 1 1 . .
    H H21B 0.7534 -0.0553 0.3525 0.107 Uiso calc R 1 1 . .
    H H21C 0.6571 -0.1040 0.3315 0.107 Uiso calc R 1 1 . .
    C C22 0.3574(7) 0.0332(3) 0.3104(6) 0.0483(19) Uani d . 1 1 . .
    H H22 0.4416 0.0407 0.2919 0.058 Uiso calc R 1 1 . .
    C C23 0.2085(8) 0.1511(2) 0.2091(6) 0.0479(19) Uani d . 1 1 . .
    C C24 0.2575(7) 0.1983(2) 0.1524(6) 0.0398(18) Uani d . 1 1 . .
    C C25 0.3935(7) 0.2111(3) 0.1626(6) 0.059(2) Uani d . 1 1 . .
    H H25 0.4620 0.1904 0.2077 0.071 Uiso calc R 1 1 . .
    C C26 0.4257(8) 0.2552(3) 0.1049(7) 0.069(2) Uani d . 1 1 . .
    H H26 0.5177 0.2632 0.1137 0.083 Uiso calc R 1 1 . .
    C C27 0.2071(10) 0.2744(3) 0.0269(7) 0.073(3) Uani d . 1 1 . .
    H H27 0.1409 0.2951 -0.0214 0.087 Uiso calc R 1 1 . .
    C C28 0.1643(7) 0.2316(3) 0.0838(6) 0.053(2) Uani d . 1 1 . .
    H H28 0.0714 0.2253 0.0755 0.064 Uiso calc R 1 1 . .
    H H5 0.388(2) 0.116(2) 0.232(6) 0.080 Uiso d D 1 1 . .
    H H2 0.880(2) 0.139(3) 0.214(6) 0.080 Uiso d D 1 1 . .
loop_
    _atom_site_aniso_label
    _atom_site_aniso_U_11
    _atom_site_aniso_U_22
    _atom_site_aniso_U_33
    _atom_site_aniso_U_12
    _atom_site_aniso_U_13
    _atom_site_aniso_U_23
    Br1 0.0673(6) 0.0816(6) 0.0990(7) 0.0128(5) 0.0266(5) -0.0272(6)
    Br2 0.0568(6) 0.0881(7) 0.0920(7) -0.0143(5) 0.0184(5) 0.0230(6)
    N1 0.038(4) 0.035(3) 0.059(4) 0.002(3) 0.016(3) -0.003(3)
    N2 0.032(3) 0.034(3) 0.081(4) 0.007(3) 0.018(3) -0.001(3)
    N3 0.057(4) 0.039(4) 0.078(5) 0.007(4) 0.021(4) -0.002(3)
    N4 0.047(4) 0.032(3) 0.064(4) 0.000(3) 0.016(3) -0.002(3)
    N5 0.037(4) 0.030(3) 0.074(4) -0.001(3) 0.022(3) 0.007(3)
    N6 0.091(6) 0.044(4) 0.076(5) -0.012(4) 0.021(5) 0.000(4)
    O1 0.050(3) 0.054(3) 0.102(4) -0.018(3) 0.032(3) -0.016(3)
    O2 0.042(3) 0.033(3) 0.090(4) -0.002(2) 0.026(3) 0.000(2)
    O3 0.050(3) 0.049(3) 0.096(4) 0.013(3) 0.028(3) 0.011(3)
    O4 0.036(3) 0.045(3) 0.127(5) 0.002(3) 0.032(3) 0.003(3)
    C1 0.038(4) 0.034(4) 0.051(5) -0.009(4) 0.018(4) -0.004(4)
    C2 0.049(5) 0.035(5) 0.069(6) -0.007(4) 0.018(4) -0.012(4)
    C3 0.058(5) 0.040(5) 0.074(6) -0.021(4) 0.022(4) -0.002(4)
    C4 0.070(6) 0.033(4) 0.070(6) -0.007(4) 0.022(5) -0.015(4)
    C5 0.051(5) 0.047(5) 0.044(5) 0.002(4) 0.006(4) 0.001(4)
    C6 0.039(5) 0.039(5) 0.072(6) -0.008(4) 0.014(4) -0.008(4)
    C7 0.043(5) 0.078(6) 0.094(6) -0.020(4) 0.029(4) 0.000(5)
    C8 0.053(5) 0.034(4) 0.077(6) -0.004(4) 0.021(4) -0.011(4)
    C9 0.039(5) 0.033(4) 0.059(5) 0.004(4) 0.013(4) 0.003(4)
    C10 0.035(4) 0.031(4) 0.055(5) 0.003(3) 0.020(4) 0.007(4)
    C11 0.035(4) 0.030(4) 0.090(6) 0.001(4) 0.015(4) -0.004(4)
    C12 0.058(6) 0.033(5) 0.083(6) -0.004(4) 0.018(5) 0.000(4)
    C13 0.042(5) 0.043(5) 0.083(6) 0.006(4) 0.018(4) -0.003(5)
    C14 0.045(5) 0.033(4) 0.063(5) -0.002(4) 0.017(4) -0.009(4)
    C15 0.040(5) 0.033(4) 0.058(5) 0.003(4) 0.015(4) -0.008(4)
    C16 0.053(5) 0.034(4) 0.053(5) -0.009(4) 0.018(4) -0.005(4)
    C17 0.047(5) 0.050(5) 0.069(6) 0.009(4) 0.013(4) 0.000(4)
    C18 0.067(6) 0.042(5) 0.058(5) 0.000(4) 0.008(4) 0.003(4)
    C19 0.034(4) 0.045(5) 0.054(5) -0.005(4) 0.004(4) 0.006(4)
    C20 0.042(5) 0.043(5) 0.059(5) 0.003(4) 0.017(4) 0.000(4)
    C21 0.053(5) 0.079(6) 0.085(6) 0.033(5) 0.020(4) -0.002(5)
    C22 0.046(5) 0.041(5) 0.063(5) 0.001(4) 0.023(4) 0.000(4)
    C23 0.045(5) 0.033(5) 0.069(5) 0.001(4) 0.021(4) 0.002(4)
    C24 0.039(4) 0.028(4) 0.052(5) 0.000(4) 0.008(4) -0.013(4)
    C25 0.052(5) 0.048(5) 0.078(6) -0.002(4) 0.016(4) 0.000(5)
    C26 0.062(6) 0.052(5) 0.092(7) -0.010(5) 0.012(5) 0.011(5)
    C27 0.106(8) 0.046(6) 0.063(6) 0.013(5) 0.011(6) 0.015(5)
    C28 0.045(5) 0.045(5) 0.066(5) 0.011(4) 0.004(4) 0.005(4)
_geom_special_details
;
All e.s.d.'s (except the e.s.d. in the dihedral angle between two l.s. planes)
are estimated using the full covariance matrix. The cell e.s.d.'s are taken
into account individually in the estimation of e.s.d.'s in distances, angles
and torsion angles; correlations between e.s.d.'s in cell parameters are only
used when they are defined by crystal symmetry. An approximate (isotropic)
treatment of cell e.s.d.'s is used for estimating e.s.d.'s involving l.s.
planes.
;
loop_
    _geom_bond_atom_site_label_1
    _geom_bond_atom_site_label_2
    _geom_bond_site_symmetry_2
    _geom_bond_distance
    _geom_bond_publ_flag
    Br1 C5 . 1.884(7) ?
    Br2 C19 . 1.900(6) ?
    N1 C8 . 1.279(7) ?
    N1 N2 . 1.382(6) ?
    N2 C9 . 1.337(8) ?
    N2 H2 . 0.900(10) ?
    N3 C13 . 1.313(8) ?
    N3 C12 . 1.326(8) ?
    N4 C22 . 1.262(7) ?
    N4 N5 . 1.388(6) ?
    N5 C23 . 1.347(8) ?
    N5 H5 . 0.901(10) ?
    N6 C27 . 1.312(9) ?
    N6 C26 . 1.335(8) ?
    O1 C2 . 1.354(8) ?
    O1 C7 . 1.437(7) ?
    O2 C9 . 1.224(7) ?
    O3 C16 . 1.361(7) ?
    O3 C21 . 1.430(7) ?
    O4 C23 . 1.219(7) ?
    C1 C6 . 1.358(8) ?
    C1 C2 . 1.394(8) ?
    C1 C8 . 1.463(8) ?
    C2 C3 . 1.392(8) ?
    C3 C4 . 1.382(9) ?
    C3 H3 . 0.9300 ?
    C4 C5 . 1.371(8) ?
    C4 H4 . 0.9300 ?
    C5 C6 . 1.369(8) ?
    C6 H6 . 0.9300 ?
    C7 H7A . 0.9600 ?
    C7 H7B . 0.9600 ?
    C7 H7C . 0.9600 ?
    C8 H8 . 0.9300 ?
    C9 C10 . 1.500(8) ?
    C10 C14 . 1.373(8) ?
    C10 C11 . 1.384(8) ?
    C11 C12 . 1.390(8) ?
    C11 H11 . 0.9300 ?
    C12 H12 . 0.9300 ?
    C13 C14 . 1.372(8) ?
    C13 H13 . 0.9300 ?
    C14 H14 . 0.9300 ?
    C15 C20 . 1.376(8) ?
    C15 C16 . 1.395(8) ?
    C15 C22 . 1.464(8) ?
    C16 C17 . 1.391(8) ?
    C17 C18 . 1.384(9) ?
    C17 H17 . 0.9300 ?
    C18 C19 . 1.364(8) ?
    C18 H18 . 0.9300 ?
    C19 C20 . 1.381(8) ?
    C20 H20 . 0.9300 ?
    C21 H21A . 0.9600 ?
    C21 H21B . 0.9600 ?
    C21 H21C . 0.9600 ?
    C22 H22 . 0.9300 ?
    C23 C24 . 1.502(8) ?
    C24 C28 . 1.377(8) ?
    C24 C25 . 1.383(8) ?
    C25 C26 . 1.378(9) ?
    C25 H25 . 0.9300 ?
    C26 H26 . 0.9300 ?
    C27 C28 . 1.386(9) ?
    C27 H27 . 0.9300 ?
    C28 H28 . 0.9300 ?
loop_
    _geom_angle_atom_site_label_1
    _geom_angle_atom_site_label_2
    _geom_angle_atom_site_label_3
    _geom_angle_site_symmetry_1
    _geom_angle_site_symmetry_3
    _geom_angle
    _geom_angle_publ_flag
    C8 N1 N2 . . 114.2(5) ?
    C9 N2 N1 . . 120.9(5) ?
    C9 N2 H2 . . 124(4) ?
    N1 N2 H2 . . 115(4) ?
    C13 N3 C12 . . 116.0(6) ?
    C22 N4 N5 . . 114.3(6) ?
    C23 N5 N4 . . 119.6(6) ?
    C23 N5 H5 . . 122(4) ?
    N4 N5 H5 . . 118(4) ?
    C27 N6 C26 . . 115.3(7) ?
    C2 O1 C7 . . 119.0(5) ?
    C16 O3 C21 . . 119.1(5) ?
    C6 C1 C2 . . 119.3(6) ?
    C6 C1 C8 . . 122.2(6) ?
    C2 C1 C8 . . 118.6(6) ?
    O1 C2 C3 . . 123.7(6) ?
    O1 C2 C1 . . 116.3(6) ?
    C3 C2 C1 . . 120.1(7) ?
    C4 C3 C2 . . 119.1(6) ?
    C4 C3 H3 . . 120.4 ?
    C2 C3 H3 . . 120.4 ?
    C5 C4 C3 . . 120.1(6) ?
    C5 C4 H4 . . 120.0 ?
    C3 C4 H4 . . 120.0 ?
    C6 C5 C4 . . 120.4(6) ?
    C6 C5 Br1 . . 120.9(6) ?
    C4 C5 Br1 . . 118.7(6) ?
    C1 C6 C5 . . 121.1(6) ?
    C1 C6 H6 . . 119.5 ?
    C5 C6 H6 . . 119.5 ?
    O1 C7 H7A . . 109.5 ?
    O1 C7 H7B . . 109.5 ?
    H7A C7 H7B . . 109.5 ?
    O1 C7 H7C . . 109.5 ?
    H7A C7 H7C . . 109.5 ?
    H7B C7 H7C . . 109.5 ?
    N1 C8 C1 . . 121.3(6) ?
    N1 C8 H8 . . 119.4 ?
    C1 C8 H8 . . 119.4 ?
    O2 C9 N2 . . 123.9(6) ?
    O2 C9 C10 . . 121.6(6) ?
    N2 C9 C10 . . 114.5(6) ?
    C14 C10 C11 . . 117.0(6) ?
    C14 C10 C9 . . 124.8(6) ?
    C11 C10 C9 . . 118.2(6) ?
    C10 C11 C12 . . 118.4(6) ?
    C10 C11 H11 . . 120.8 ?
    C12 C11 H11 . . 120.8 ?
    N3 C12 C11 . . 124.3(7) ?
    N3 C12 H12 . . 117.9 ?
    C11 C12 H12 . . 117.9 ?
    N3 C13 C14 . . 124.4(7) ?
    N3 C13 H13 . . 117.8 ?
    C14 C13 H13 . . 117.8 ?
    C13 C14 C10 . . 119.9(6) ?
    C13 C14 H14 . . 120.1 ?
    C10 C14 H14 . . 120.1 ?
    C20 C15 C16 . . 118.9(6) ?
    C20 C15 C22 . . 121.7(6) ?
    C16 C15 C22 . . 119.3(6) ?
    O3 C16 C17 . . 122.9(6) ?
    O3 C16 C15 . . 116.4(6) ?
    C17 C16 C15 . . 120.7(7) ?
    C18 C17 C16 . . 118.5(7) ?
    C18 C17 H17 . . 120.7 ?
    C16 C17 H17 . . 120.7 ?
    C19 C18 C17 . . 121.1(7) ?
    C19 C18 H18 . . 119.4 ?
    C17 C18 H18 . . 119.4 ?
    C18 C19 C20 . . 120.0(6) ?
    C18 C19 Br2 . . 120.7(6) ?
    C20 C19 Br2 . . 119.3(5) ?
    C15 C20 C19 . . 120.6(6) ?
    C15 C20 H20 . . 119.7 ?
    C19 C20 H20 . . 119.7 ?
    O3 C21 H21A . . 109.5 ?
    O3 C21 H21B . . 109.5 ?
    H21A C21 H21B . . 109.5 ?
    O3 C21 H21C . . 109.5 ?
    H21A C21 H21C . . 109.5 ?
    H21B C21 H21C . . 109.5 ?
    N4 C22 C15 . . 122.1(6) ?
    N4 C22 H22 . . 119.0 ?
    C15 C22 H22 . . 119.0 ?
    O4 C23 N5 . . 123.5(6) ?
    O4 C23 C24 . . 121.0(6) ?
    N5 C23 C24 . . 115.4(6) ?
    C28 C24 C25 . . 115.9(6) ?
    C28 C24 C23 . . 119.8(6) ?
    C25 C24 C23 . . 124.3(6) ?
    C26 C25 C24 . . 118.8(7) ?
    C26 C25 H25 . . 120.6 ?
    C24 C25 H25 . . 120.6 ?
    N6 C26 C25 . . 125.5(8) ?
    N6 C26 H26 . . 117.3 ?
    C25 C26 H26 . . 117.3 ?
    N6 C27 C28 . . 123.6(7) ?
    N6 C27 H27 . . 118.2 ?
    C28 C27 H27 . . 118.2 ?
    C24 C28 C27 . . 120.9(7) ?
    C24 C28 H28 . . 119.5 ?
    C27 C28 H28 . . 119.5 ?
loop_
    _geom_hbond_atom_site_label_D
    _geom_hbond_atom_site_label_H
    _geom_hbond_atom_site_label_A
    _geom_hbond_site_symmetry_A
    _geom_hbond_distance_DH
    _geom_hbond_distance_HA
    _geom_hbond_distance_DA
    _geom_hbond_angle_DHA
    N5 H5 O2 . 0.901(10) 2.06(2) 2.939(7) 164(6)
    N2 H2 O4 1_655 0.900(10) 2.113(18) 2.999(7) 168(6)
