# Supplementary material for: (E)-N′-(5-Bromo-2-meth­oxy­benzyl­idene)isonicotinohydrazide
Source: Acta Crystallogr Sect E Struct Rep Online. 2011 May 20;67(Pt 6):o1443. doi: 10.1107/S1600536811017910 (PMC3120405; doi:10.1107/S1600536811017910)
Supplement: Supplementary file 2 [file e-67-o1443-Isup2.hkl]

# 
# h,k,l, Fc-squared, Fo-squared, sigma(Fo-squared) and status flag 
# 
data_I
_shelx_title ' A in    P21/c' 
_shelx_refln_list_code          4 
_shelx_F_calc_maximum      347.57 
_exptl_crystal_F_000      1344.00 
_reflns_d_resolution_high  0.7829 
 
loop_ 
 _symmetry_equiv_pos_as_xyz 
 'x, y, z' 
 '-x, y+1/2, -z+1/2' 
 '-x, -y, -z' 
 'x, -y-1/2, z-1/2' 
 
_cell_length_a    10.0200 
_cell_length_b    25.7320 
_cell_length_c    11.2430 
_cell_angle_alpha  90.000 
_cell_angle_beta  102.199 
_cell_angle_gamma  90.000 
 
_shelx_F_squared_multiplier     1.000 
 
loop_ 
 _refln_index_h 
 _refln_index_k 
 _refln_index_l 
 _refln_F_squared_calc 
 _refln_F_squared_meas 
 _refln_F_squared_sigma 
 _refln_observed_status 
   2   0   0      406.12      430.54     53.06 o 
   3   0   0       20.89      -42.52     36.61 o 
   4   0   0    18788.88    17491.75   1402.76 o 
   5   0   0     1294.32     1467.40    187.85 o 
   6   0   0     1390.95     1057.56    174.43 o 
   9   0   0      283.85      484.26    173.21 o 
  10   0   0        3.78      142.72    169.55 o 
  11   0   0      591.20      547.68    209.80 o 
   1   1   0      862.37     1018.52     93.92 o 
   2   1   0      545.68      557.34     55.18 o 
   3   1   0      257.64      297.01     49.02 o 
   4   1   0       52.68       19.37     37.80 o 
   5   1   0     4689.92     4096.05    379.35 o 
   6   1   0       27.19      142.72     98.80 o 
   7   1   0     2013.14     1781.91    612.33 o 
   8   1   0       23.20      119.54    118.32 o 
   9   1   0      211.07      417.17    170.77 o 
  10   1   0       25.56       -2.38    111.97 o 
  11   1   0      330.46      389.37    162.84 o 
  12   1   0       20.21       -1.22    198.83 o 
   1   2   0      114.17      140.12     23.18 o 
   2   2   0      472.86      500.48     41.02 o 
   3   2   0    10068.54    10121.48    604.91 o 
   4   2   0      181.51      133.65     53.03 o 
   5   2   0       36.71       64.22     47.35 o 
   6   2   0      158.04      272.89     75.29 o 
   7   2   0      108.42      129.09     81.09 o 
   8   2   0       50.96       53.30     92.72 o 
   9   2   0      834.57      719.67    179.31 o 
  10   2   0       96.65      167.11    169.55 o 
  11   2   0       14.18       27.30    121.86 o 
  12   2   0       61.59      359.84    226.88 o 
   1   3   0    11242.49    11123.73    623.16 o 
   2   3   0      264.32      260.73     42.19 o 
   3   3   0    12402.84    12992.66    616.66 o 
   4   3   0       98.18      174.22     46.73 o 
   5   3   0    12915.78    13707.95    661.29 o 
   6   3   0     6358.34     6636.47    343.84 o 
   7   3   0     2990.27     2700.54    300.68 o 
   8   3   0      315.92      298.87    173.21 o 
   9   3   0      485.29      735.34    207.36 o 
  10   3   0      809.55      791.64    201.26 o 
  11   3   0      437.83      548.96    331.17 o 
  12   3   0        7.82       92.70    190.29 o 
   0   4   0    24133.50    24816.56   1434.78 o 
   1   4   0      716.29      723.37     46.61 o 
   2   4   0    21128.16    21606.92   1009.67 o 
   3   4   0      959.18      860.95     66.28 o 
   4   4   0    18627.54    17986.99    855.89 o 
   5   4   0     2443.26     2432.64    149.42 o 
   6   4   0      830.70      839.00    114.77 o 
   7   4   0     1024.36      769.31    114.08 o 
   8   4   0      153.47      240.43    149.42 o 
   9   4   0      195.84      300.10    117.56 o 
  10   4   0      950.93     1104.06    163.71 o 
  12   4   0       96.37      237.86    231.76 o 
   1   5   0     3761.52     3903.21    168.84 o 
   2   5   0    10437.07    10593.67    501.36 o 
   3   5   0      182.17      171.77     37.52 o 
   4   5   0      618.79      545.37     61.37 o 
   5   5   0      660.79      744.38     76.74 o 
   6   5   0     1714.37     1642.99    125.65 o 
   7   5   0      242.28      201.62     76.10 o 
   8   5   0      144.90      108.12     98.80 o 
   9   5   0      140.68      218.75    113.08 o 
  10   5   0      275.77      185.45    289.70 o 
  12   5   0       70.36      143.93    207.36 o 
   0   6   0     1922.85     1903.34    129.24 o 
   1   6   0     4359.72     4694.43    202.97 o 
   2   6   0      411.81      418.16     44.14 o 
   3   6   0    10342.83    10246.32    493.43 o 
   4   6   0      265.46      321.29     79.52 o 
   5   6   0     9057.90     9293.26    457.69 o 
   6   6   0       52.49       85.95     59.60 o 
   7   6   0     4170.57     4160.87    239.69 o 
   8   6   0      505.18      530.93    125.64 o 
   9   6   0       21.99      145.87    236.64 o 
  10   6   0       91.34      158.81    127.65 o 
  11   6   0        9.49      -39.03    189.07 o 
   1   7   0     3848.39     3893.53    172.28 o 
   2   7   0      388.70      391.90     45.30 o 
   3   7   0     6653.24     7128.23    349.83 o 
   4   7   0       17.06      -33.81     40.53 o 
   5   7   0     3053.69     3295.89    227.42 o 
   6   7   0      716.81      635.04     85.94 o 
   7   7   0     1704.42     1952.06    160.05 o 
   8   7   0     2671.04     2509.10    330.56 o 
   9   7   0      667.81      598.09    134.23 o 
  10   7   0       22.53        6.01    118.27 o 
  11   7   0      126.73      204.92    228.10 o 
   0   8   0     4917.50     4998.51    309.60 o 
   1   8   0     5919.24     5606.00    242.59 o 
   2   8   0     6184.44     6180.25    269.07 o 
   3   8   0     3376.79     3059.96    256.28 o 
   4   8   0       22.50       67.86     53.58 o 
   5   8   0     1374.38     1382.21    150.90 o 
   6   8   0     1628.96     1553.47    204.29 o 
   7   8   0      930.79     1081.34    117.73 o 
   8   8   0      128.76      177.27     88.17 o 
   9   8   0       91.82      -96.61     96.39 o 
  10   8   0      393.35      476.94    223.22 o 
  11   8   0       85.09     -124.42    204.92 o 
  12   8   0        1.48      168.33    251.28 o 
   1   9   0        9.01        0.62     31.05 o 
   2   9   0     1958.18     1936.44    102.98 o 
   3   9   0     2993.06     2990.61    165.21 o 
   4   9   0      660.62      777.60     81.80 o 
   5   9   0     1043.09     1048.49     95.97 o 
   6   9   0     1470.15     1621.31    220.75 o 
   7   9   0       14.89       52.77     73.50 o 
   8   9   0     3137.57     3026.41    210.59 o 
   9   9   0       20.39      -31.64    112.83 o 
  10   9   0      225.87      187.85    217.12 o 
  11   9   0        2.74       76.85    215.90 o 
  12   9   0      180.11       75.63    247.62 o 
   0  10   0      201.45      284.29     59.94 o 
   1  10   0    13982.20    13587.66    568.70 o 
   2  10   0        0.38       32.16     36.07 o 
   3  10   0    43596.47    43359.13   1784.71 o 
   4  10   0       21.13      113.90     51.41 o 
   5  10   0     2955.11     2722.53    168.16 o 
   6  10   0      335.57      268.67     77.55 o 
   7  10   0     1352.36     1232.57    124.53 o 
   8  10   0      838.01      794.18    270.18 o 
   9  10   0      303.37      125.18    115.32 o 
  10  10   0      375.51      657.47    236.64 o 
  11  10   0      196.28      668.44    268.35 o 
   1  11   0     2038.87     2177.78    122.32 o 
   2  11   0      388.04      406.80     52.73 o 
   3  11   0       10.28       11.91     40.91 o 
   4  11   0        4.30      -54.52     44.03 o 
   5  11   0       33.00       38.17     56.34 o 
   6  11   0        3.68      106.97     81.57 o 
   7  11   0        0.83      -62.10     73.13 o 
   8  11   0        0.57       62.86    109.01 o 
   9  11   0      134.07      384.23    215.90 o 
  10  11   0       78.05     -185.41    174.43 o 
  11  11   0       27.03     -131.74    215.90 o 
   0  12   0     7428.29     8167.29    500.23 o 
   1  12   0     5980.55     5573.45    249.78 o 
   2  12   0     1312.43     1450.60     94.08 o 
   3  12   0     3475.23     3329.59    165.46 o 
   4  12   0       15.03       11.92     45.24 o 
   5  12   0     1486.41     1526.32    159.23 o 
   6  12   0      410.79      470.00     85.95 o 
   7  12   0       49.49      -41.96    220.78 o 
   8  12   0      134.03       91.94    108.73 o 
   9  12   0        1.54      607.45    231.76 o 
  10  12   0       16.00      250.06    224.44 o 
  11  12   0       18.46      296.76    239.08 o 
   1  13   0     1136.78     1246.20     88.24 o 
   2  13   0      322.96      449.20     59.86 o 
   3  13   0      963.34      939.32     79.20 o 
   4  13   0     7884.82     7773.84    346.17 o 
   5  13   0      420.75      493.80     84.33 o 
   6  13   0     3060.74     2610.02    188.82 o 
   7  13   0      171.92      187.28    109.31 o 
   8  13   0     1387.58     1774.37    415.34 o 
   9  13   0       21.71      -65.87    193.95 o 
  10  13   0      683.22      936.65    212.71 o 
  11  13   0        6.84      160.74    253.72 o 
   0  14   0     1431.34     2011.30    358.62 o 
   1  14   0      432.61      437.25     60.30 o 
   2  14   0      393.51      360.51     59.43 o 
   3  14   0     3961.65     3856.19    190.08 o 
   4  14   0     1486.97     1532.08    109.42 o 
   5  14   0     1454.02     1605.95    271.29 o 
   6  14   0     1841.20     1838.33    288.68 o 
   7  14   0     2547.50     2659.47    429.46 o 
   8  14   0      281.10      269.55    148.32 o 
   9  14   0       72.54       67.56    153.01 o 
  10  14   0      298.82      639.27    278.72 o 
  11  14   0        2.78       30.96    171.13 o 
   1  15   0        0.41      -88.47     58.98 o 
   2  15   0      104.35       92.97     53.88 o 
   3  15   0        3.54      -46.29     49.79 o 
   4  15   0       14.16      -40.36     54.43 o 
   5  15   0      141.98      168.02     83.26 o 
   6  15   0       29.37       28.53     86.22 o 
   7  15   0     2291.79     2573.44    336.66 o 
   8  15   0      293.78      246.29    273.23 o 
   9  15   0       76.08       27.92    167.22 o 
  10  15   0       26.24      180.46    178.90 o 
  11  15   0      133.29      327.97    200.03 o 
   0  16   0     9089.60     9149.67    571.59 o 
   1  16   0     1177.95     1080.67     90.32 o 
   2  16   0      947.69      978.31     90.98 o 
   3  16   0      622.48      672.55     80.83 o 
   4  16   0      190.50      253.51     84.17 o 
   5  16   0      482.78      598.29    103.13 o 
   6  16   0      826.76     1003.10    207.77 o 
   7  16   0       49.59       28.72    100.05 o 
   8  16   0       59.47      185.60    155.59 o 
   9  16   0       42.69       24.04    160.32 o 
  10  16   0       27.04      -26.82    226.88 o 
   1  17   0       43.57      104.53     59.83 o 
   2  17   0        9.86      -18.07     58.94 o 
   3  17   0       92.40       45.59     72.54 o 
   4  17   0      875.25      966.82    129.84 o 
   5  17   0      481.02      364.64    102.50 o 
   6  17   0       47.05       96.31     95.46 o 
   7  17   0       10.46       -2.85    105.53 o 
   8  17   0     1546.57     2108.02    337.27 o 
   9  17   0       45.85      -67.89    164.41 o 
  10  17   0       48.83      243.03    194.72 o 
   0  18   0     2315.28     2650.04    220.87 o 
   1  18   0       91.27      123.43     65.14 o 
   2  18   0     2830.19     2915.42    193.84 o 
   3  18   0      423.77      407.67     91.49 o 
   4  18   0     2356.53     2511.62    378.38 o 
   5  18   0      106.92       68.95    137.58 o 
   6  18   0       57.41      164.39    106.44 o 
   7  18   0     1019.32     1156.60    295.19 o 
   8  18   0      511.73      489.39    185.82 o 
   9  18   0       55.58      169.85    175.98 o 
  10  18   0       54.56        0.57    189.70 o 
   1  19   0        0.95      127.76     69.71 o 
   2  19   0      214.52       54.37    101.33 o 
   3  19   0       43.99      -45.46     90.93 o 
   4  19   0      376.29      315.91     97.58 o 
   5  19   0     1301.09     1138.24    139.06 o 
   6  19   0      157.64       55.77    151.15 o 
   7  19   0      123.99      -25.07    142.06 o 
   8  19   0       77.18      303.32    181.69 o 
   9  19   0       44.18      240.63    182.36 o 
  10  19   0        0.36      -56.77    181.98 o 
   0  20   0     2623.48     2758.56    237.86 o 
   1  20   0        1.37      -46.55     81.03 o 
   2  20   0     3583.39     3524.57    244.81 o 
   3  20   0      208.38      317.76    119.75 o 
   4  20   0      672.09      406.58    102.87 o 
   5  20   0       78.98      -39.26     91.42 o 
   6  20   0      541.04      497.91    128.86 o 
   7  20   0        5.93     -193.34    128.89 o 
   8  20   0        8.61      104.08    183.69 o 
   9  20   0       39.02      -71.47    176.98 o 
   1  21   0       19.10      105.78     87.88 o 
   2  21   0     1646.77     1504.09    144.06 o 
   3  21   0       13.77       60.96     88.83 o 
   4  21   0        5.68      -17.71     95.95 o 
   5  21   0      445.50      308.32    115.54 o 
   6  21   0       78.82      240.19    154.68 o 
   7  21   0       11.53       92.54    160.60 o 
   8  21   0       37.71     -226.18    153.35 o 
   9  21   0       10.35     -186.10    233.59 o 
   0  22   0     1336.44     1155.14    224.44 o 
   1  22   0      671.94      553.31    157.09 o 
   2  22   0     2924.64     2802.99    261.94 o 
   3  22   0     2116.23     2264.72    186.04 o 
   4  22   0      183.07      224.76    109.66 o 
   5  22   0      105.88      -48.86    171.63 o 
   6  22   0       61.34       -1.22    151.80 o 
   7  22   0      135.18      268.81    178.97 o 
   8  22   0       70.21      269.03    197.47 o 
   9  22   0       17.12       84.83    319.58 o 
   1  23   0     1456.42     1390.14    177.17 o 
   2  23   0      323.54      117.56    111.66 o 
   3  23   0      830.77      817.83    126.92 o 
   4  23   0       33.52       67.76    106.16 o 
   5  23   0      582.88      739.22    137.66 o 
   6  23   0        2.24      -98.13    150.42 o 
   7  23   0      159.24      343.41    185.41 o 
   8  23   0       62.41      253.18    308.61 o 
   0  24   0      992.38      780.66    215.90 o 
   1  24   0      163.40      152.96    150.64 o 
   2  24   0       22.34       87.77    104.88 o 
   3  24   0      208.79      267.41    112.91 o 
   4  24   0      198.31      198.61    115.71 o 
   5  24   0      113.47      236.10    331.17 o 
   6  24   0        1.19       69.40    166.82 o 
   7  24   0       87.77      138.64    209.19 o 
   8  24   0        4.54      -13.96    189.70 o 
   1  25   0      334.91      398.83    142.98 o 
   2  25   0        8.38        0.32    129.69 o 
   3  25   0       59.19      160.14    114.50 o 
   4  25   0      136.58      157.71    118.83 o 
   5  25   0       64.40      206.62    169.03 o 
   6  25   0       47.18      321.39    253.72 o 
   7  25   0       33.90      352.37    196.65 o 
   8  25   0        4.66      -23.84    292.14 o 
   0  26   0       50.25      215.90    186.63 o 
   1  26   0      230.24      516.95    156.97 o 
   2  26   0      629.16      571.78    176.87 o 
   3  26   0      238.88      391.37    154.18 o 
   4  26   0       62.05        2.37    119.46 o 
   5  26   0        3.34      154.17    168.09 o 
   6  26   0        9.93      -75.88    173.09 o 
   7  26   0        0.15       23.52    187.88 o 
   1  27   0        1.24      124.31    144.78 o 
   2  27   0       61.17      135.85    147.99 o 
   3  27   0       82.69      153.90    148.17 o 
   4  27   0       97.82      256.16    252.50 o 
   5  27   0      100.28      239.68    188.21 o 
   6  27   0        5.84       42.93    188.60 o 
   7  27   0       42.34     -194.41    308.00 o 
   0  28   0      332.03      362.28    228.10 o 
   1  28   0      274.45      441.76    164.10 o 
   2  28   0       50.37     -112.42    133.48 o 
   3  28   0       88.68      129.16    164.63 o 
   4  28   0       22.93     -312.88    208.58 o 
   5  28   0      159.60      269.92    190.47 o 
   6  28   0       37.63      193.60    200.02 o 
   1  29   0        0.32     -213.18    142.12 o 
   2  29   0        9.46      -43.83    215.90 o 
   3  29   0      192.47      202.48    252.50 o 
   4  29   0        5.40     -119.54    256.16 o 
   5  29   0       13.37      347.64    282.99 o 
   0  30   0       21.11      176.87    235.42 o 
   1  30   0        6.11      -14.51    158.72 o 
   2  30   0       32.98      201.74    168.11 o 
   3  30   0        2.96     -192.73    240.30 o 
   4  30   0        4.88     -131.74    258.59 o 
   5  30   0        1.71     -161.01    272.01 o 
   1  31   0       24.27       63.68    167.24 o 
   2  31   0       54.58      321.70    184.21 o 
   3  31   0       37.13      -95.14    246.40 o 
   4  31   0        2.58      132.96    282.99 o 
   0  32   0        5.54     -189.07    241.52 o 
   1  32   0      103.78      197.41    184.97 o 
   2  32   0        5.14      545.25    287.87 o 
 -11   1   1      109.60       37.81    175.65 o 
 -10   1   1       18.07       60.99    141.50 o 
  -9   1   1      129.52      167.11    140.28 o 
  -8   1   1       68.44      143.93    139.06 o 
  -7   1   1      281.89      395.21    132.96 o 
  -6   1   1        1.38       21.11     58.85 o 
  -5   1   1     8220.82     8153.45    481.72 o 
  -4   1   1        1.34       29.43     54.89 o 
  -3   1   1    20723.74    20632.49   1153.62 o 
  -2   1   1     4357.78     4060.83    235.45 o 
  -1   1   1     4098.40     4088.73    361.06 o 
   0   1   1      514.78      504.99     59.77 o 
   1   1   1     7192.41     6782.20    322.89 o 
   2   1   1      185.69      194.36     30.54 o 
   3   1   1    10487.65     9850.07    490.58 o 
   4   1   1      655.24      663.76     60.37 o 
   5   1   1     7607.08     7295.42    385.74 o 
   6   1   1       27.32        4.25     60.74 o 
   7   1   1      878.03      672.82    188.46 o 
   8   1   1     1935.67     2037.05    267.13 o 
   9   1   1      344.31      316.53    119.03 o 
  10   1   1      583.12      619.19    146.10 o 
  11   1   1       15.57      190.35    136.68 o 
  12   1   1       65.96      122.97    142.73 o 
 -11   2   1       16.02      -96.36    168.33 o 
 -10   2   1      437.12      550.12    181.75 o 
  -9   2   1       20.12       31.24     96.14 o 
  -8   2   1     4319.68     4288.61    294.95 o 
  -7   2   1      101.79      -35.87    126.86 o 
  -6   2   1    20938.28    20504.63   1656.47 o 
  -5   2   1       12.71      -32.93     71.97 o 
  -4   2   1     6387.56     6142.85    520.85 o 
  -3   2   1      164.69       84.17     52.45 o 
  -2   2   1    45329.39    46144.45   2143.53 o 
  -1   2   1      714.45      724.57     60.38 o 
   0   2   1      151.22      126.44     37.20 o 
   1   2   1     1991.10     2082.74     94.67 o 
   2   2   1     3420.61     3138.96    142.26 o 
   3   2   1     7766.41     7740.40    333.56 o 
   4   2   1      758.92      824.91    119.29 o 
   5   2   1     4547.58     4567.05    247.07 o 
   6   2   1      119.58      176.63     67.26 o 
   7   2   1     1606.39     1472.77    131.64 o 
   8   2   1     3722.81     3056.79    342.76 o 
   9   2   1      342.77      109.78    151.25 o 
  10   2   1      903.88      817.88    153.91 o 
  11   2   1       45.21      190.63    132.39 o 
  12   2   1      109.80      114.83    175.65 o 
 -10   3   1       21.62      174.86    113.37 o 
  -9   3   1      543.74      514.65    117.05 o 
  -8   3   1       21.13      -23.81     86.65 o 
  -7   3   1     1099.54     1267.78    135.10 o 
  -6   3   1      110.59      145.01    139.06 o 
  -5   3   1       20.83       20.46     49.67 o 
  -4   3   1     8780.73     9112.49    526.03 o 
  -3   3   1     3298.45     3542.56    215.44 o 
  -2   3   1     5336.72     5542.25    267.97 o 
  -1   3   1     5487.54     5631.90    336.40 o 
   0   3   1    14799.26    14837.01    693.04 o 
   1   3   1    25975.26    25733.09   1052.62 o 
   2   3   1     2242.68     2321.94    111.00 o 
   3   3   1    22772.69    22518.31    933.29 o 
   4   3   1      318.30      382.37     57.90 o 
   5   3   1     3733.56     3644.92    204.42 o 
   6   3   1     3621.66     3499.12    207.50 o 
   7   3   1     1147.85     1229.96    121.77 o 
   8   3   1     1012.39      716.34    129.34 o 
   9   3   1       84.40     -151.25    131.74 o 
  10   3   1      567.39      587.00    140.95 o 
  11   3   1       32.81     -112.49    126.34 o 
  12   3   1       65.90      -32.32    143.18 o 
 -10   4   1       32.99      189.07    178.09 o 
  -9   4   1     1211.53     1370.21    301.90 o 
  -8   4   1      250.31      316.41    107.95 o 
  -7   4   1     3720.32     3289.11    237.87 o 
  -6   4   1      136.72      254.43    123.81 o 
  -5   4   1     6091.25     6053.51    368.97 o 
  -4   4   1      614.52      748.54     79.90 o 
  -3   4   1       44.48       -8.54     32.49 o 
  -2   4   1       27.76        4.68     34.04 o 
  -1   4   1     1436.64     1444.79    102.37 o 
   0   4   1     1511.19     1545.15     84.17 o 
   1   4   1     5269.05     5325.35    259.45 o 
   2   4   1     3148.82     3477.33    178.07 o 
   3   4   1     5886.40     6001.88    300.95 o 
   4   4   1     1129.36     1218.12    122.66 o 
   5   4   1       12.17      102.70     54.35 o 
   6   4   1     2038.00     2201.93    154.72 o 
   7   4   1     2069.55     2022.23    200.15 o 
   8   4   1      193.57      236.96     91.24 o 
   9   4   1       35.65      154.53    177.48 o 
  10   4   1      267.77      141.50    168.33 o 
  11   4   1      153.06      128.36    138.71 o 
  12   4   1       22.00      -29.27    213.46 o 
 -11   5   1       70.16      225.66    207.36 o 
 -10   5   1      260.79      -84.17    169.55 o 
  -9   5   1     1241.27      908.55    139.82 o 
  -8   5   1      441.58      450.98    109.24 o 
  -7   5   1       71.27      122.78    228.10 o 
  -6   5   1      145.35      130.23    173.21 o 
  -5   5   1       69.12      117.95     56.72 o 
  -4   5   1      813.68      865.17     74.54 o 
  -3   5   1    13087.20    13657.32    570.38 o 
  -2   5   1       55.69       37.76     27.93 o 
  -1   5   1    20212.78    19751.87    925.27 o 
   0   5   1    28028.44    28267.30   1316.93 o 
   1   5   1    21709.25    21394.38   1002.30 o 
   2   5   1    16857.65    17371.84    819.75 o 
   3   5   1    11527.99    11434.90    551.16 o 
   4   5   1     2347.20     2172.19    169.86 o 
   5   5   1     3534.00     3466.89    199.32 o 
   6   5   1        2.83       12.27     68.12 o 
   7   5   1     1163.94     1430.94    131.46 o 
   8   5   1      491.79      458.78    100.88 o 
   9   5   1        4.46      166.02    112.40 o 
  10   5   1       89.52        3.66    163.45 o 
  11   5   1      111.91      178.09    192.73 o 
  12   5   1       63.36      -53.67    211.02 o 
 -11   6   1       40.26      181.75    203.70 o 
 -10   6   1       85.98       79.29    179.31 o 
  -9   6   1      371.43      216.56    106.45 o 
  -8   6   1     6114.17     5653.92    373.66 o 
  -7   6   1      210.27      295.67     87.54 o 
  -6   6   1     1904.73     1887.47    157.17 o 
  -5   6   1      727.07      891.97     81.26 o 
  -4   6   1     9642.95     9665.79    469.88 o 
  -3   6   1     1220.39     1261.38     73.22 o 
  -2   6   1       71.48       34.47     32.13 o 
  -1   6   1     1355.58     1237.51     77.63 o 
   0   6   1      261.07      294.46     67.75 o 
   1   6   1     1627.29     1741.11    126.61 o 
   2   6   1     2118.28     2091.74    117.93 o 
   3   6   1     2824.07     2797.99    155.75 o 
   4   6   1     1594.16     1731.55    201.99 o 
   5   6   1      609.73      704.32     82.72 o 
   6   6   1      383.14      403.27     76.14 o 
   7   6   1      784.82      669.63     97.23 o 
   8   6   1      947.92      896.53    118.96 o 
   9   6   1       33.33      184.76    140.28 o 
  10   6   1      656.88      515.48    147.45 o 
  11   6   1       15.22     -252.50    168.33 o 
  12   6   1       17.28       -3.66    217.12 o 
 -12   7   1       54.98      226.88    242.74 o 
 -11   7   1       46.35       62.21    208.58 o 
 -10   7   1      219.76       58.55    181.75 o 
  -9   7   1       39.88       -2.44    157.35 o 
  -8   7   1      414.00      363.87    102.57 o 
  -7   7   1      687.03      641.38    107.95 o 
  -6   7   1     1878.24     1708.93    149.47 o 
  -5   7   1      317.75      410.59     62.02 o 
  -4   7   1    14599.67    15128.64    634.61 o 
  -3   7   1      216.71      166.26     33.58 o 
  -2   7   1    17308.42    17275.62    715.86 o 
  -1   7   1      492.14      530.37     61.90 o 
   0   7   1    48223.34    46114.80   1883.66 o 
   1   7   1     2711.13     2671.95    144.21 o 
   2   7   1     9280.96     8931.25    432.73 o 
   3   7   1     4400.76     4653.03    241.91 o 
   4   7   1     3571.11     3373.29    187.77 o 
   5   7   1     1272.29     1420.57    114.42 o 
   6   7   1     3180.32     3099.95    194.97 o 
   7   7   1     1591.65     1557.30    135.99 o 
   8   7   1      815.92      897.89    121.20 o 
   9   7   1       48.89      -17.91     88.95 o 
  10   7   1       13.53      149.28    155.52 o 
  11   7   1      159.77      -78.07    186.63 o 
 -12   8   1        3.32      112.64    180.22 o 
 -11   8   1      568.24      789.20    243.96 o 
 -10   8   1      208.33      -10.98    184.19 o 
  -9   8   1     2349.93     2513.98    341.54 o 
  -8   8   1      104.38      148.30     94.58 o 
  -7   8   1      402.63      375.22     93.14 o 
  -6   8   1      603.47      693.43     81.88 o 
  -5   8   1    10491.58    10467.87    515.13 o 
  -4   8   1      609.53      649.73     59.60 o 
  -3   8   1    16516.60    16200.44    675.92 o 
  -2   8   1      122.72      123.62     40.14 o 
  -1   8   1     6727.90     6809.90    290.62 o 
   0   8   1     2287.72     2298.37    134.86 o 
   1   8   1     9165.22     9184.92    444.60 o 
   2   8   1     1604.46     1741.76    112.39 o 
   3   8   1     3310.58     3778.22    202.09 o 
   4   8   1     1775.19     1559.58    113.73 o 
   5   8   1     2538.98     2737.33    173.47 o 
   6   8   1     1947.46     2095.54    317.75 o 
   7   8   1     5653.51     5729.71    339.17 o 
   8   8   1      868.94      876.86    119.73 o 
   9   8   1       89.00      214.86    153.20 o 
  10   8   1       90.68      -52.80    117.68 o 
  11   8   1       12.05      -20.74    208.58 o 
 -12   9   1        0.56      133.43    389.72 o 
 -11   9   1      252.45      402.42    186.54 o 
 -10   9   1       27.32     -119.54    168.33 o 
  -9   9   1      101.14      106.12    170.77 o 
  -8   9   1        9.15      140.85    100.81 o 
  -7   9   1      260.29      367.86     98.48 o 
  -6   9   1      828.74      881.95     93.51 o 
  -5   9   1      115.44      135.45     52.82 o 
  -4   9   1     1201.28     1357.10     87.97 o 
  -3   9   1     3717.72     3694.61    172.08 o 
  -2   9   1      422.59      458.63     63.03 o 
  -1   9   1      147.16      149.34     34.04 o 
   0   9   1     4306.82     4398.57    197.53 o 
   1   9   1     3640.64     3404.78    159.42 o 
   2   9   1     1413.32     1345.05    225.78 o 
   3   9   1       25.33      -44.90     40.99 o 
   4   9   1       17.13       70.50     51.30 o 
   5   9   1      311.21      343.27     82.11 o 
   6   9   1       49.31       29.64     65.38 o 
   7   9   1        9.15       69.81     79.88 o 
   8   9   1       37.35      105.18    129.03 o 
   9   9   1        7.74     -106.62     93.71 o 
  10   9   1       17.75       52.10    126.90 o 
  11   9   1       65.27      451.32    256.16 o 
 -12  10   1       28.73      255.04    524.51 o 
 -11  10   1      160.20      495.68    220.17 o 
 -10  10   1       36.11       64.24    147.11 o 
  -9  10   1      278.81      155.12    170.77 o 
  -8  10   1      457.12      239.08    219.56 o 
  -7  10   1     1239.66     1140.29    120.42 o 
  -6  10   1      773.91      991.56    103.35 o 
  -5  10   1     1682.96     1623.83    106.05 o 
  -4  10   1     8334.39     9032.10    392.39 o 
  -3  10   1     3263.50     3194.82    153.29 o 
  -2  10   1      111.89       73.07     35.31 o 
  -1  10   1     1372.49     1504.90    112.77 o 
   0  10   1      784.66      834.65     62.06 o 
   1  10   1      244.96      194.50     41.72 o 
   2  10   1      186.84      147.86     48.97 o 
   3  10   1        4.71        6.25     46.44 o 
   4  10   1      889.48      998.59    133.02 o 
   5  10   1      499.12      469.70     77.19 o 
   6  10   1        9.69      -11.76     78.88 o 
   7  10   1      297.49      432.23    117.49 o 
   8  10   1        2.14       57.78     89.28 o 
   9  10   1       72.88       65.49    116.34 o 
  10  10   1        0.16      126.53    136.56 o 
  11  10   1      172.24     -120.76    224.44 o 
 -11  11   1       49.08        3.25    160.60 o 
 -10  11   1       95.97      319.69    166.13 o 
  -9  11   1      287.03      515.49    161.58 o 
  -8  11   1      307.95      513.47    148.47 o 
  -7  11   1       37.20       26.74     78.05 o 
  -6  11   1     1761.12     1930.13    151.22 o 
  -5  11   1       20.34      -43.68     46.57 o 
  -4  11   1     4963.16     4647.65    218.39 o 
  -3  11   1      143.32      120.27     39.63 o 
  -2  11   1     5628.83     4868.82    220.10 o 
  -1  11   1     4632.27     4825.38    217.06 o 
   0  11   1    22684.88    22225.03    920.99 o 
   1  11   1      260.62      273.17     47.24 o 
   2  11   1    14287.32    13686.16    579.38 o 
   3  11   1      990.28     1005.95     89.93 o 
   4  11   1     4270.56     4161.15    229.48 o 
   5  11   1      214.86      167.89     70.21 o 
   6  11   1     2058.30     2118.05    229.93 o 
   7  11   1      415.72      334.96     93.11 o 
   8  11   1      361.09      593.97    191.75 o 
   9  11   1      242.44      378.32    139.21 o 
  10  11   1      196.83      225.20    165.89 o 
  11  11   1      129.60      304.95    252.50 o 
 -11  12   1      209.39      509.13    272.01 o 
 -10  12   1       11.88       86.05    154.84 o 
  -9  12   1     1002.89     1260.91    210.66 o 
  -8  12   1        1.31       70.14    131.97 o 
  -7  12   1      503.02      572.24    105.60 o 
  -6  12   1       64.68       24.12     88.20 o 
  -5  12   1     7606.73     7351.64    380.94 o 
  -4  12   1      100.10       94.54     45.52 o 
  -3  12   1      173.17      128.59     42.67 o 
  -2  12   1      353.94      332.96     59.68 o 
  -1  12   1    24432.27    25417.36   1053.15 o 
   0  12   1      287.47      389.06     52.22 o 
   1  12   1     2284.50     2404.37    144.95 o 
   2  12   1      489.47      595.86     65.98 o 
   3  12   1      144.38      139.25    135.46 o 
   4  12   1     1826.42     1901.36    261.41 o 
   5  12   1      430.00      344.49    125.52 o 
   6  12   1      910.07     1101.90    117.40 o 
   7  12   1     1408.98     1328.91    137.26 o 
   8  12   1      146.99       67.22    117.81 o 
   9  12   1       82.92       58.97    129.93 o 
  10  12   1      113.64      176.87    235.42 o 
  11  12   1       27.76      273.23    253.72 o 
 -11  13   1       21.75       70.11    164.36 o 
 -10  13   1        0.60      333.71    175.17 o 
  -9  13   1       96.41      165.60    190.90 o 
  -8  13   1       78.50      -32.47    130.06 o 
  -7  13   1      866.05      984.26    124.29 o 
  -6  13   1       29.95      -35.89     74.18 o 
  -5  13   1      104.42      276.38     78.61 o 
  -4  13   1      260.54      246.53     54.16 o 
  -3  13   1      439.74      539.18     60.23 o 
  -2  13   1     3242.21     3089.81    153.93 o 
  -1  13   1     1443.21     1550.17    122.54 o 
   0  13   1       57.22       68.40     44.43 o 
   1  13   1     5181.26     5020.29    229.27 o 
   2  13   1      252.35      290.15     65.49 o 
   3  13   1     1047.54     1110.11     88.69 o 
   4  13   1      332.70      334.35     73.39 o 
   5  13   1     1696.90     1881.65    147.13 o 
   6  13   1      317.47      311.92    136.20 o 
   7  13   1       23.57      -42.97    106.45 o 
   8  13   1       38.35      -90.90    107.99 o 
   9  13   1       80.02      -79.28    164.06 o 
  10  13   1        5.19      -87.82    214.68 o 
  11  13   1       19.44       42.69    246.40 o 
 -11  14   1      106.23      266.87    182.58 o 
 -10  14   1        2.30      115.28    165.34 o 
  -9  14   1      395.31      541.57    181.07 o 
  -8  14   1      515.20      777.47    179.02 o 
  -7  14   1      708.58      967.79    176.19 o 
  -6  14   1      379.56      464.57     98.62 o 
  -5  14   1     2284.68     2391.68    169.79 o 
  -4  14   1      835.71      768.79     95.43 o 
  -3  14   1     1576.73     1599.58    134.03 o 
  -2  14   1       15.64        8.06     46.48 o 
  -1  14   1      269.64      300.83     55.71 o 
   0  14   1       11.34      -52.93     45.95 o 
   1  14   1      518.43      671.40     68.76 o 
   2  14   1     7611.94     7588.86    339.46 o 
   3  14   1      214.15      193.08     59.80 o 
   4  14   1       33.72       74.40     81.51 o 
   5  14   1     1129.45     1162.15    118.42 o 
   6  14   1     1127.81      965.24    242.74 o 
   7  14   1      491.05      475.60    145.76 o 
   8  14   1        7.87        3.41    120.29 o 
   9  14   1      245.64      424.03    152.30 o 
  10  14   1      119.55      275.67    251.28 o 
  11  14   1       96.24      120.76    258.59 o 
 -11  15   1       83.86      568.31    513.53 o 
 -10  15   1      236.46      261.48    177.17 o 
  -9  15   1       29.83      132.86    153.67 o 
  -8  15   1       36.90       99.08    144.78 o 
  -7  15   1     1833.56     1632.35    215.09 o 
  -6  15   1     1705.64     1427.83    224.09 o 
  -5  15   1      504.32      575.61     98.58 o 
  -4  15   1     1113.71     1101.02    113.17 o 
  -3  15   1      592.97      722.02     89.89 o 
  -2  15   1     5849.98     5618.84    257.57 o 
  -1  15   1      371.94      418.88     63.65 o 
   0  15   1     7427.11     7238.64    323.10 o 
   1  15   1      266.75      242.44     59.15 o 
   2  15   1     9079.29     8698.88    384.27 o 
   3  15   1      239.01      250.95     64.41 o 
   4  15   1     4798.81     4654.25    273.25 o 
   5  15   1       66.33       82.04     68.21 o 
   6  15   1     1155.48     1743.55    192.21 o 
   7  15   1       42.31       33.02    115.67 o 
   8  15   1       26.05     -118.56    123.64 o 
   9  15   1       16.24       36.59    228.10 o 
  10  15   1       25.90       59.77    231.76 o 
 -11  16   1       55.66      226.78    192.60 o 
 -10  16   1      186.47      457.36    234.20 o 
  -9  16   1      198.74      321.17    171.12 o 
  -8  16   1       94.61      105.38    186.02 o 
  -7  16   1      905.18     1066.34    194.79 o 
  -6  16   1     1766.49     1819.20    160.22 o 
  -5  16   1      890.98      742.85    114.43 o 
  -4  16   1      151.77      201.71     79.62 o 
  -3  16   1       96.31      113.09     78.57 o 
  -2  16   1     1268.80     1377.93    141.91 o 
  -1  16   1      719.03      816.46     81.34 o 
   0  16   1      818.85      797.32     80.86 o 
   1  16   1      104.63      124.16     57.89 o 
   2  16   1      258.97      302.76     68.14 o 
   3  16   1      733.55      743.87     95.19 o 
   4  16   1      204.95      230.18     72.12 o 
   5  16   1     1114.96     1151.88    128.67 o 
   6  16   1       83.89      215.50    100.00 o 
   7  16   1      171.10      111.75    110.91 o 
   8  16   1        0.16      -94.19    107.29 o 
   9  16   1       16.02       64.77    171.17 o 
  10  16   1        1.26      254.16    270.18 o 
 -10  17   1       94.56      -37.12    225.66 o 
  -9  17   1       70.68      164.37    174.23 o 
  -8  17   1        5.73      108.73    157.14 o 
  -7  17   1      203.24      552.59    171.23 o 
  -6  17   1       22.15        1.65    157.35 o 
  -5  17   1     2497.74     2588.06    190.45 o 
  -4  17   1       33.23       64.16     75.78 o 
  -3  17   1     1759.45     1799.79    146.99 o 
  -2  17   1        1.61       -9.65     68.36 o 
  -1  17   1     4111.53     3997.92    199.98 o 
   0  17   1        3.06       93.90     58.30 o 
   1  17   1     5181.53     5088.61    243.90 o 
   2  17   1        9.80      -13.76     65.49 o 
   3  17   1     2067.44     2106.64    139.15 o 
   4  17   1       72.97      121.11     97.38 o 
   5  17   1     2025.18     2410.88    190.20 o 
   6  17   1       68.61       45.16    104.93 o 
   7  17   1       39.04       85.41    103.62 o 
   8  17   1      326.98      123.54    117.03 o 
   9  17   1      125.32      380.60    191.87 o 
  10  17   1      171.71      306.45    203.36 o 
 -10  18   1        2.79      248.46    194.06 o 
  -9  18   1       47.53       76.87    207.36 o 
  -8  18   1      281.92      552.91    193.00 o 
  -7  18   1      726.90      743.11    175.93 o 
  -6  18   1     1079.26     1086.60    186.94 o 
  -5  18   1      519.83      631.31    111.14 o 
  -4  18   1     1281.57     1184.10    126.88 o 
  -3  18   1      794.64      628.83     98.96 o 
  -2  18   1      592.88      549.13    106.14 o 
  -1  18   1       26.68      -94.98     63.32 o 
   0  18   1      266.53      259.97     70.62 o 
   1  18   1      276.45      314.67     72.74 o 
   2  18   1      320.99      239.54     74.68 o 
   3  18   1      301.52       91.67     72.58 o 
   4  18   1      129.65      185.43     91.65 o 
   5  18   1     1083.57     1005.39    135.11 o 
   6  18   1       86.18      100.12    150.68 o 
   7  18   1       12.17      267.04    118.64 o 
   8  18   1      150.97      336.53    171.36 o 
   9  18   1      234.42      253.50    233.59 o 
  10  18   1      366.01      301.39    213.41 o 
 -10  19   1      139.52      300.13    207.17 o 
  -9  19   1        0.39      253.72    183.72 o 
  -8  19   1       66.62       95.45    167.30 o 
  -7  19   1        8.39      -80.34    142.98 o 
  -6  19   1       50.13      255.80    146.26 o 
  -5  19   1      171.24      284.34    101.17 o 
  -4  19   1       10.01       88.04     84.98 o 
  -3  19   1       65.78      113.17     82.27 o 
  -2  19   1     1391.06     1601.61    142.99 o 
  -1  19   1       72.10      162.40     79.68 o 
   0  19   1      218.23      119.81     68.02 o 
   1  19   1      117.69       75.48     75.88 o 
   2  19   1       91.88      123.96     73.64 o 
   3  19   1      844.49      950.68    119.98 o 
   4  19   1       35.36      130.70     94.92 o 
   5  19   1      372.43      689.36    121.94 o 
   6  19   1       12.97      -20.38    107.50 o 
   7  19   1        1.72      -56.15    112.71 o 
   8  19   1        3.98     -275.26    189.68 o 
   9  19   1      104.66      198.42    221.39 o 
 -10  20   1      309.65      509.72    215.55 o 
  -9  20   1        1.63      327.11    199.97 o 
  -8  20   1      481.30      688.74    335.44 o 
  -7  20   1      173.31      149.74    165.75 o 
  -6  20   1      272.72      549.83    168.34 o 
  -5  20   1      192.81      327.92    146.51 o 
  -4  20   1      853.89      933.15    125.14 o 
  -3  20   1     1302.32     1387.68    139.99 o 
  -2  20   1     1283.05     1565.91    148.32 o 
  -1  20   1      210.16      273.07     88.57 o 
   0  20   1      198.67      200.60     89.06 o 
   1  20   1     1327.47     1583.16    179.23 o 
   2  20   1      136.89      111.41    102.74 o 
   3  20   1       52.52       71.52     94.15 o 
   4  20   1      118.46        9.71     95.52 o 
   5  20   1        4.29       20.78    100.23 o 
   6  20   1      240.78      253.45    114.60 o 
   7  20   1        4.43       14.16    121.42 o 
   8  20   1      167.16      443.74    203.29 o 
   9  20   1       74.52      413.88    231.76 o 
  -9  21   1        2.82      528.76    280.55 o 
  -8  21   1       27.54      -17.33    159.31 o 
  -7  21   1      194.35      432.10    182.70 o 
  -6  21   1       43.66       29.89    147.69 o 
  -5  21   1      997.91     1219.54    198.36 o 
  -4  21   1       16.02     -123.93    146.80 o 
  -3  21   1      108.93      193.80     97.28 o 
  -2  21   1       46.86      136.14     91.90 o 
  -1  21   1     3425.06     2763.30    197.08 o 
   0  21   1      177.78      295.94     97.91 o 
   1  21   1       45.39      -20.30     74.75 o 
   2  21   1      722.24      812.44    115.69 o 
   3  21   1     3608.20     3618.42    241.80 o 
   4  21   1        4.84      208.51    106.04 o 
   5  21   1      380.54      484.17    120.51 o 
   6  21   1      242.15      268.82    140.70 o 
   7  21   1      688.50      642.12    205.68 o 
   8  21   1      125.07      296.44    195.98 o 
   9  21   1       12.86       92.65    202.23 o 
  -9  22   1       15.12      158.95    203.11 o 
  -8  22   1       34.71      177.48    187.17 o 
  -7  22   1        5.45     -156.69    238.47 o 
  -6  22   1      266.45      154.44    218.95 o 
  -5  22   1        0.80       -8.38    137.01 o 
  -4  22   1        7.67       70.68    104.96 o 
  -3  22   1      364.23      237.55    102.93 o 
  -2  22   1     1357.83     1428.91    147.28 o 
  -1  22   1        2.17     -104.11     91.02 o 
   0  22   1      821.33      872.74    129.72 o 
   1  22   1       71.67      -28.26    105.19 o 
   2  22   1     1871.30     1879.15    233.87 o 
   3  22   1       31.02      147.48     98.16 o 
   4  22   1      356.29      275.40    112.11 o 
   5  22   1      203.46      158.76    146.87 o 
   6  22   1       34.55       -0.40    121.55 o 
   7  22   1      109.88      293.15    182.80 o 
   8  22   1       17.65      307.64    233.59 o 
   9  22   1       32.72      284.16    204.36 o 
  -9  23   1        2.66      165.53    207.46 o 
  -8  23   1        1.31       97.38    190.18 o 
  -7  23   1        0.89       61.57    168.89 o 
  -6  23   1       25.53      -96.64    153.05 o 
  -5  23   1       75.64        8.26    150.71 o 
  -4  23   1      510.06      427.85    195.78 o 
  -3  23   1       70.46      125.27    106.24 o 
  -2  23   1      578.79      475.40    150.58 o 
  -1  23   1      556.81      525.47    116.34 o 
   0  23   1       21.30     -158.71    110.31 o 
   1  23   1      119.72      200.62    123.99 o 
   2  23   1       36.48        1.78    117.15 o 
   3  23   1      248.49      161.06    177.12 o 
   4  23   1        7.78       52.88    102.94 o 
   5  23   1       34.09       98.93    118.01 o 
   6  23   1       82.54       59.56    128.47 o 
   7  23   1        4.48      454.65    259.20 o 
   8  23   1       33.81      267.14    199.30 o 
  -8  24   1      210.76      336.67    357.40 o 
  -7  24   1        7.48       96.67    180.26 o 
  -6  24   1      190.74      129.61    177.42 o 
  -5  24   1       57.53     -119.16    152.48 o 
  -4  24   1      272.03      334.89    157.81 o 
  -3  24   1      314.17      317.54    120.52 o 
  -2  24   1       57.95      126.65    108.63 o 
  -1  24   1      474.35      469.57    146.62 o 
   0  24   1      159.23      -28.19    254.33 o 
   1  24   1       82.07       72.39    120.61 o 
   2  24   1       31.29       -3.50    115.18 o 
   3  24   1      778.01      551.25    253.03 o 
   4  24   1       40.08      292.52    122.59 o 
   5  24   1      239.56      364.60    129.76 o 
   6  24   1      112.92       91.59    170.31 o 
   7  24   1       89.88      276.01    199.58 o 
   8  24   1      101.65      353.92    313.49 o 
  -8  25   1        2.82       92.60    201.09 o 
  -7  25   1        3.75      233.07    191.39 o 
  -6  25   1        9.26     -134.68    186.63 o 
  -5  25   1        1.99       60.85    166.76 o 
  -4  25   1      105.78       44.13    145.57 o 
  -3  25   1      106.24      122.08    113.06 o 
  -2  25   1      337.74      350.28    140.26 o 
  -1  25   1     1247.43     1003.29    171.84 o 
   0  25   1        1.36       53.11    173.21 o 
   1  25   1      169.80      242.91    138.86 o 
   2  25   1        1.42       68.96    277.50 o 
   3  25   1     1467.28     1502.80    218.95 o 
   4  25   1        7.17      128.92    117.83 o 
   5  25   1      179.68      191.32    130.81 o 
   6  25   1      107.13       22.79    177.98 o 
   7  25   1       57.59      195.56    336.05 o 
  -7  26   1      137.11      -54.71    188.42 o 
  -6  26   1        0.23      198.36    202.48 o 
  -5  26   1       77.78       30.23    163.93 o 
  -4  26   1       49.27      -85.73    167.11 o 
  -3  26   1      217.94      177.13    156.50 o 
  -2  26   1       12.26      185.26    137.84 o 
  -1  26   1        1.63      -45.39    131.48 o 
   0  26   1      278.13      304.27    135.11 o 
   1  26   1       27.35     -118.74    125.03 o 
   2  26   1      100.46      -30.93    131.75 o 
   3  26   1        2.03      116.38    177.48 o 
   4  26   1       25.04       23.02    214.68 o 
   5  26   1        1.61      162.61    138.49 o 
   6  26   1       38.31      218.06    185.69 o 
   7  26   1        1.15       76.72    212.24 o 
  -7  27   1        9.88     -223.83    193.34 o 
  -6  27   1      105.36      485.91    287.87 o 
  -5  27   1        2.26       99.62    180.66 o 
  -4  27   1      145.28      272.76    230.54 o 
  -3  27   1       10.24       66.27    159.37 o 
  -2  27   1      789.79      621.35    163.54 o 
  -1  27   1      142.58      324.78    154.28 o 
   0  27   1       58.45      387.06    158.26 o 
   1  27   1       61.31      -74.07    216.51 o 
   2  27   1      398.64      125.29    148.08 o 
   3  27   1       12.12       95.32    144.27 o 
   4  27   1       20.47      251.52    162.64 o 
   5  27   1        1.47      230.54    284.21 o 
   6  27   1       22.19        4.00    182.76 o 
  -6  28   1      100.02      294.00    210.02 o 
  -5  28   1        0.07     -233.14    178.70 o 
  -4  28   1       47.33      -58.26    295.19 o 
  -3  28   1       12.97      -36.59    230.54 o 
  -2  28   1       16.57      188.41    153.64 o 
  -1  28   1       33.57      -21.49    138.83 o 
   0  28   1       82.58       -0.85    136.46 o 
   1  28   1       14.71      151.28    151.36 o 
   2  28   1       14.47        8.91    151.35 o 
   3  28   1       18.53      116.09    362.89 o 
   4  28   1        2.01      -34.97    158.66 o 
   5  28   1      182.73      536.71    303.73 o 
   6  28   1       46.45      101.24    279.33 o 
  -6  29   1        0.44      137.09    249.45 o 
  -5  29   1       37.47       42.41    185.29 o 
  -4  29   1       67.47     -196.39    245.18 o 
  -3  29   1      150.21      108.56    247.62 o 
  -2  29   1       68.24       81.73    237.86 o 
  -1  29   1       23.92       46.49    273.23 o 
   0  29   1       41.54       40.48    211.02 o 
   1  29   1        4.20      -46.00    186.02 o 
   2  29   1      148.47        9.54    149.88 o 
   3  29   1       20.41      -59.83    159.74 o 
   4  29   1        6.84       59.55    162.24 o 
   5  29   1       16.96      412.29    314.71 o 
  -5  30   1      122.93      435.46    320.80 o 
  -4  30   1        0.03      378.13    275.67 o 
  -3  30   1       82.96     -234.20    239.08 o 
  -2  30   1      111.79      224.44    243.96 o 
  -1  30   1        2.70       85.09    162.95 o 
   0  30   1        0.29      -51.23    156.12 o 
   1  30   1        9.13       49.18    169.55 o 
   2  30   1        1.08     -101.43    253.72 o 
   3  30   1        9.82       84.74    167.56 o 
   4  30   1       76.35       54.89    272.01 o 
  -4  31   1      115.24      429.37    298.85 o 
  -3  31   1        1.70      102.46    263.47 o 
  -2  31   1       22.25      230.54    279.33 o 
  -1  31   1        1.04      414.73    263.47 o 
   0  31   1       13.29      -97.63    161.58 o 
   1  31   1        0.86      270.75    232.98 o 
   2  31   1      135.05      171.42    168.82 o 
   3  31   1       37.63     -103.64    164.63 o 
  -2  32   1       45.02      -48.79    243.96 o 
  -1  32   1       12.66     -134.18    242.74 o 
   0  32   1        3.96       54.56    176.31 o 
   1  32   1       45.05      237.43    182.63 o 
   2  32   1        0.38      198.17    189.99 o 
  -8   0   2      178.56      335.44    132.96 o 
  -7   0   2       53.61      102.46    107.34 o 
  -6   0   2     2360.09     2629.86    264.69 o 
  -5   0   2      906.28      756.27    120.76 o 
  -4   0   2     3616.54     3609.35    315.92 o 
  -3   0   2     3220.49     2977.12    191.87 o 
  -2   0   2    18629.87    18287.32   1060.20 o 
  -1   0   2      127.81      230.54     53.67 o 
   0   0   2      472.64      487.90     44.98 o 
   1   0   2      129.49      138.33     46.35 o 
   3   0   2      120.41       77.27     91.48 o 
   4   0   2    10560.74     9475.88    581.85 o 
   5   0   2       23.36      -39.72     60.08 o 
   6   0   2    10770.73    10637.77    994.13 o 
   7   0   2      375.11      238.80    254.94 o 
   8   0   2      227.66      497.67    179.31 o 
   9   0   2       28.39       20.74    154.91 o 
  10   0   2      132.49       50.01    179.31 o 
  11   0   2      384.74      209.80    186.63 o 
  12   0   2        4.10      -12.20    191.51 o 
  -9   1   2     2245.74     2399.32    307.39 o 
  -8   1   2       31.13      -82.95    111.00 o 
  -7   1   2     5405.06     4880.79    316.98 o 
  -6   1   2     1285.28     1213.88    151.25 o 
  -5   1   2    20678.18    20799.40   1173.45 o 
  -4   1   2       78.29       88.43     53.06 o 
  -3   1   2    16065.38    15619.66    646.16 o 
  -2   1   2     4469.95     4207.76    211.80 o 
  -1   1   2     1347.34     1303.62     73.58 o 
   0   1   2     1090.27     1109.02     55.37 o 
   1   1   2      452.88      454.66     44.86 o 
   2   1   2     3704.51     3766.42    170.59 o 
   3   1   2       26.55       45.64     34.43 o 
   4   1   2     9036.71     9292.78    476.11 o 
   5   1   2       43.00      100.76     59.33 o 
   6   1   2     3440.16     3213.78    296.51 o 
   7   1   2       45.94      -12.26     67.20 o 
   8   1   2      523.34      619.69    129.08 o 
   9   1   2        1.23       96.53    115.95 o 
  10   1   2      116.43      -16.25    163.45 o 
  11   1   2       82.33      232.07    214.68 o 
  12   1   2       12.93      187.72    157.20 o 
  -9   2   2       90.73       23.63     89.59 o 
  -8   2   2        0.03       -2.09     78.23 o 
  -7   2   2       65.63       15.86    104.90 o 
  -6   2   2       19.90      126.86     93.92 o 
  -5   2   2      979.39     1141.32    104.35 o 
  -4   2   2      236.32      279.80     70.55 o 
  -3   2   2       10.40       -4.78     25.88 o 
  -2   2   2      560.84      569.10     47.18 o 
  -1   2   2    10335.67     9996.87    584.69 o 
   0   2   2     7185.93     6969.92    291.38 o 
   1   2   2   101661.05   102487.22   4170.34 o 
   2   2   2       52.61       35.69     29.83 o 
   3   2   2      310.77      280.38     43.30 o 
   4   2   2      832.70      753.85     69.00 o 
   5   2   2      451.46      451.48    108.94 o 
   6   2   2       11.29       68.88     62.33 o 
   7   2   2      101.71      132.48    148.81 o 
   8   2   2      114.20       55.55    107.15 o 
   9   2   2       89.99        0.57    112.21 o 
  10   2   2       47.02      -52.73    121.18 o 
  11   2   2       86.68       82.48    141.38 o 
 -10   3   2      126.88      179.31    169.55 o 
  -9   3   2     2569.52     2749.40    341.54 o 
  -8   3   2      219.01       82.86     84.88 o 
  -7   3   2     7973.79     7399.81    451.80 o 
  -6   3   2      388.45      419.13    133.57 o 
  -5   3   2     6281.52     5831.80    508.65 o 
  -4   3   2      928.49     1012.29    133.15 o 
  -3   3   2     7365.08     7365.21    356.31 o 
  -2   3   2        0.84      -46.60     37.81 o 
  -1   3   2    24702.94    24228.42   1406.50 o 
   0   3   2     1074.95     1163.61     60.75 o 
   1   3   2     7388.91     7867.75    332.82 o 
   2   3   2     5408.29     5188.18    228.20 o 
   3   3   2      752.44      757.22     62.31 o 
   4   3   2     2886.65     2669.16    141.79 o 
   5   3   2      873.55      857.97     99.96 o 
   6   3   2     2345.57     2233.78    142.47 o 
   7   3   2     2043.15     2227.39    171.80 o 
   8   3   2     2507.37     2800.63    329.34 o 
   9   3   2       24.95        4.00     91.41 o 
  10   3   2       67.19       51.72    125.92 o 
  11   3   2       76.40      167.40    136.24 o 
 -12   4   2      212.51      820.92    322.02 o 
 -11   4   2       10.68      -36.59    170.77 o 
 -10   4   2      790.15      757.49    208.58 o 
  -9   4   2        2.52      139.06    157.35 o 
  -8   4   2     1958.64     1996.79    178.35 o 
  -7   4   2        4.74       51.19    148.20 o 
  -6   4   2     1007.25     1011.93    107.56 o 
  -5   4   2      254.77      235.98     73.45 o 
  -4   4   2    15162.15    15618.28    741.97 o 
  -3   4   2     1013.33     1047.24     69.72 o 
  -2   4   2    32233.00    31238.40   1806.68 o 
  -1   4   2     3737.37     3923.14    245.80 o 
   0   4   2     2294.30     2282.74    105.60 o 
   1   4   2      253.40      243.65     33.50 o 
   2   4   2    17486.48    17143.39    713.82 o 
   3   4   2      206.81      214.20     42.86 o 
   4   4   2      493.31      378.15     61.27 o 
   5   4   2      133.70      212.00     60.74 o 
   6   4   2     1868.58     2058.18    227.80 o 
   7   4   2      494.14      679.80    159.37 o 
   8   4   2     2706.32     2619.84    197.22 o 
   9   4   2      751.45      704.31    149.72 o 
  10   4   2      103.66       96.06    124.20 o 
  11   4   2      126.91      -18.96    133.81 o 
 -12   5   2      397.28      803.84    309.83 o 
 -11   5   2      160.17      502.95    259.81 o 
 -10   5   2      559.54      619.65    196.39 o 
  -9   5   2      166.79      -12.20    142.72 o 
  -8   5   2      279.13      279.24     94.03 o 
  -7   5   2     1502.95     1383.90    136.25 o 
  -6   5   2     5291.71     5073.39    271.58 o 
  -5   5   2      393.96      350.54     57.88 o 
  -4   5   2     4702.21     4385.10    227.36 o 
  -3   5   2    11171.29    11226.20    537.30 o 
  -2   5   2     2345.36     2228.92    156.90 o 
  -1   5   2    38838.81    37601.89   1746.35 o 
   0   5   2    45519.59    44609.37   1821.78 o 
   1   5   2     4861.44     4866.12    213.61 o 
   2   5   2    14403.84    14872.96    621.88 o 
   3   5   2     3222.04     3139.40    153.12 o 
   4   5   2     1681.40     1690.45    131.11 o 
   5   5   2     3347.46     3156.85    189.21 o 
   6   5   2      111.66       70.39     69.80 o 
   7   5   2      351.50      266.35    189.94 o 
   8   5   2       24.48      105.84     86.70 o 
   9   5   2       32.98       30.56    118.95 o 
  10   5   2       11.32     -189.07    152.47 o 
  11   5   2       92.22       -8.62    139.60 o 
 -12   6   2      102.50      485.48    297.63 o 
 -11   6   2      234.12      390.40    155.16 o 
 -10   6   2       67.20      281.41    141.55 o 
  -9   6   2       96.54      145.15    157.35 o 
  -8   6   2       58.60      259.81    150.03 o 
  -7   6   2        4.09       39.65     66.05 o 
  -6   6   2      270.90      314.43     66.05 o 
  -5   6   2      177.07      153.52     66.37 o 
  -4   6   2     1107.80     1064.49     82.60 o 
  -3   6   2     2102.12     1979.45    114.73 o 
  -2   6   2     3118.44     3073.58    161.43 o 
  -1   6   2    37868.43    36726.57   1712.83 o 
   0   6   2    14603.74    13649.11    647.27 o 
   1   6   2    17801.82    17291.06    816.51 o 
   2   6   2     1827.52     1927.70    118.04 o 
   3   6   2     2404.99     2326.14    144.24 o 
   4   6   2      321.37      372.93     64.90 o 
   5   6   2     9704.48     9483.03    598.48 o 
   6   6   2      155.04      108.73     67.92 o 
   7   6   2      278.17      229.34     87.05 o 
   8   6   2      380.57      281.76     99.83 o 
   9   6   2       73.69      119.29    105.18 o 
  10   6   2      160.21      180.53    184.19 o 
  11   6   2       39.44      108.44    142.04 o 
 -12   7   2        1.21      512.31    302.51 o 
 -11   7   2       59.66       54.06    150.71 o 
 -10   7   2      215.11      540.82    189.68 o 
  -9   7   2       16.56      -50.93    116.09 o 
  -8   7   2      160.80      221.42    124.51 o 
  -7   7   2     2619.47     2504.00    168.30 o 
  -6   7   2     1249.04     1345.36    111.76 o 
  -5   7   2     2929.33     2891.56    179.56 o 
  -4   7   2     3722.83     3735.75    200.91 o 
  -3   7   2     1952.19     2098.18    122.57 o 
  -2   7   2     1940.76     1929.81    112.34 o 
  -1   7   2     2172.64     2127.85    120.02 o 
   0   7   2      265.21      353.67     46.94 o 
   1   7   2        5.83       -5.84     35.90 o 
   2   7   2      795.68      732.68     68.97 o 
   3   7   2      528.53      572.88     68.32 o 
   4   7   2     9302.05     9876.58    488.87 o 
   5   7   2     2613.93     2380.59    162.74 o 
   6   7   2       67.28      154.57     74.80 o 
   7   7   2       54.31       18.59     76.98 o 
   8   7   2      535.24      767.04    123.08 o 
   9   7   2     1136.12     1509.57    197.39 o 
  10   7   2      114.56      310.62    123.47 o 
  11   7   2       87.59       17.08    198.83 o 
 -12   8   2       46.39      165.81    350.69 o 
 -11   8   2       47.10      175.90    157.49 o 
 -10   8   2      806.27      841.06    259.81 o 
  -9   8   2        6.76      -24.00    113.88 o 
  -8   8   2        3.48      169.29    112.84 o 
  -7   8   2       43.71       62.35     80.82 o 
  -6   8   2      747.99      735.77     89.36 o 
  -5   8   2        1.26      -24.81     48.78 o 
  -4   8   2      516.94      602.89     66.85 o 
  -3   8   2        2.59      -48.28     48.42 o 
  -2   8   2     4019.74     4074.46    211.98 o 
  -1   8   2      201.28      234.26     42.10 o 
   0   8   2     3781.40     3974.56    207.10 o 
   1   8   2      797.75      818.87     70.72 o 
   2   8   2      488.06      520.12     61.60 o 
   3   8   2      664.60      661.32     73.42 o 
   4   8   2    10910.86    11799.68    580.91 o 
   5   8   2     1380.54     1436.79    121.76 o 
   6   8   2        7.41       60.92     72.33 o 
   7   8   2      102.13      126.92     91.73 o 
   8   8   2      426.66      654.41    145.91 o 
   9   8   2      413.02      448.38    118.84 o 
  10   8   2       25.44      -16.37    112.17 o 
  11   8   2       85.55     -200.05    185.41 o 
 -12   9   2      245.10      566.01    203.70 o 
 -11   9   2       36.18      155.21    162.80 o 
 -10   9   2      924.54     1684.34    818.48 o 
  -9   9   2       44.07      104.94    127.46 o 
  -8   9   2     7004.34     7051.99    488.71 o 
  -7   9   2      104.73      179.94     76.28 o 
  -6   9   2     9974.79     9600.38    485.31 o 
  -5   9   2      357.05      296.75     83.75 o 
  -4   9   2     5440.58     5038.27    264.59 o 
  -3   9   2     1387.91     1429.80    112.18 o 
  -2   9   2    13545.15    13441.83    643.27 o 
  -1   9   2     4142.60     3981.15    180.94 o 
   0   9   2     3507.00     3262.67    177.17 o 
   1   9   2     6202.38     6065.16    305.80 o 
   2   9   2      151.37      154.86     51.18 o 
   3   9   2     2725.70     2512.89    154.14 o 
   4   9   2      346.63      463.75     76.13 o 
   5   9   2     4554.00     4272.53    243.68 o 
   6   9   2      144.66      193.98     82.22 o 
   7   9   2     1602.09     1676.24    147.99 o 
   8   9   2       86.86      233.47     99.03 o 
   9   9   2      921.86      635.96    182.10 o 
  10   9   2       64.69      183.38    121.84 o 
  11   9   2       82.48     -142.72    186.63 o 
 -12  10   2       43.78      196.07    375.08 o 
 -11  10   2        9.23        0.11    156.30 o 
 -10  10   2      115.77      144.91    231.76 o 
  -9  10   2      656.93      782.40    207.97 o 
  -8  10   2       52.79     -153.56    106.96 o 
  -7  10   2     2317.63     2399.71    232.57 o 
  -6  10   2        5.67       12.70     64.79 o 
  -5  10   2      368.52      523.08     97.80 o 
  -4  10   2       22.51      115.50     51.89 o 
  -3  10   2      128.59      230.79     52.76 o 
  -2  10   2     1933.35     1971.49    124.14 o 
  -1  10   2    15413.81    15063.98    631.69 o 
   0  10   2     1078.55     1239.05    107.05 o 
   1  10   2    10860.84    10669.88    520.32 o 
   2  10   2        6.92      -19.53     48.84 o 
   3  10   2     9029.78     8654.39    433.43 o 
   4  10   2       15.02       53.44     61.42 o 
   5  10   2     2589.13     2603.82    353.45 o 
   6  10   2       86.62      227.25     82.65 o 
   7  10   2      554.20      499.53    106.88 o 
   8  10   2      236.12      330.24    106.59 o 
   9  10   2       66.90      153.25    110.33 o 
  10  10   2       48.98     -117.18    132.04 o 
  11  10   2        7.20      279.67    160.88 o 
 -12  11   2       44.25      162.40    179.87 o 
 -11  11   2       55.04       -4.50    157.09 o 
 -10  11   2       78.91      304.02    157.09 o 
  -9  11   2        0.92       23.87    122.76 o 
  -8  11   2      415.39      485.12    207.36 o 
  -7  11   2      465.64      494.81    262.86 o 
  -6  11   2     1231.77     1354.96    122.12 o 
  -5  11   2       34.94       31.99     57.60 o 
  -4  11   2      761.19      790.99     84.97 o 
  -3  11   2     1190.11     1379.87    110.33 o 
  -2  11   2      228.26      447.33    110.90 o 
  -1  11   2     5996.04     6238.39    275.50 o 
   0  11   2      756.24      849.27     66.84 o 
   1  11   2      612.81      583.43     71.05 o 
   2  11   2      343.35      344.69     63.69 o 
   3  11   2       27.67      -26.91     62.37 o 
   4  11   2      368.15      609.57     86.66 o 
   5  11   2      455.17      392.92     84.99 o 
   6  11   2       33.56      -40.06    115.05 o 
   7  11   2      289.41      351.25    144.05 o 
   8  11   2        3.86      115.18     96.01 o 
   9  11   2       10.14     -115.13    101.98 o 
  10  11   2       27.85      148.85    148.49 o 
  11  11   2       27.65      345.20    276.89 o 
 -11  12   2       84.19      401.72    256.16 o 
 -10  12   2      141.36      125.39    164.67 o 
  -9  12   2        4.30      191.30    141.55 o 
  -8  12   2        4.81      233.09    134.30 o 
  -7  12   2      106.30      196.06    126.36 o 
  -6  12   2      134.32      104.40    111.39 o 
  -5  12   2      217.48      221.86     66.42 o 
  -4  12   2     1968.63     1921.69    139.56 o 
  -3  12   2     1420.57     1457.87    110.58 o 
  -2  12   2     3850.57     3770.57    174.56 o 
  -1  12   2     1821.86     1808.15    102.25 o 
   0  12   2     3946.20     4098.08    191.35 o 
   1  12   2     4600.37     4390.04    206.80 o 
   2  12   2     1279.70     1275.89    105.37 o 
   3  12   2     1910.37     1739.94    130.25 o 
   4  12   2      124.47      213.56     75.07 o 
   5  12   2     1838.66     1969.40    155.90 o 
   6  12   2       38.24      -72.91     75.68 o 
   7  12   2      101.02      152.51     93.27 o 
   8  12   2       23.26       -0.90     97.19 o 
   9  12   2        6.32      191.45    143.55 o 
  10  12   2       86.07      120.82    148.20 o 
  11  12   2        1.42      -25.62    253.72 o 
 -11  13   2       13.29       77.44    171.04 o 
 -10  13   2     1055.40     1373.52    279.94 o 
  -9  13   2       65.11      163.25    142.12 o 
  -8  13   2      437.65      635.78    163.82 o 
  -7  13   2      596.90      708.20    160.37 o 
  -6  13   2     6124.10     5839.58    413.14 o 
  -5  13   2      925.66      962.08    103.26 o 
  -4  13   2     3970.19     3856.03    224.44 o 
  -3  13   2      347.92      378.75     68.76 o 
  -2  13   2     8107.64     7796.88    335.61 o 
  -1  13   2      707.02      772.79     75.18 o 
   0  13   2     5100.07     4790.58    223.24 o 
   1  13   2     4342.78     4349.36    206.16 o 
   2  13   2       69.72      106.87     64.00 o 
   3  13   2     1299.85     1776.04    231.44 o 
   4  13   2        3.78      -48.57     66.77 o 
   5  13   2      731.45     1034.94    139.02 o 
   6  13   2      146.39      121.87     88.89 o 
   7  13   2     1471.84     1600.44    157.92 o 
   8  13   2      192.92      172.60    156.74 o 
   9  13   2      183.18      148.47    191.51 o 
  10  13   2       81.57      129.16    152.10 o 
 -11  14   2      175.04      139.18    179.36 o 
 -10  14   2        9.90       84.74    199.44 o 
  -9  14   2       94.19        4.86    138.89 o 
  -8  14   2       67.94      -40.97    136.84 o 
  -7  14   2       20.15      -19.66    115.54 o 
  -6  14   2        2.42       20.83    112.64 o 
  -5  14   2      906.63      917.08    105.51 o 
  -4  14   2       54.46       55.98     63.59 o 
  -3  14   2       42.72      -14.69     57.44 o 
  -2  14   2       15.23        1.29     45.27 o 
  -1  14   2      996.01      919.23     84.37 o 
   0  14   2        0.78        1.36     44.60 o 
   1  14   2    15637.26    15157.82    643.72 o 
   2  14   2      205.34      187.57     60.89 o 
   3  14   2      380.04      230.10     74.80 o 
   4  14   2       14.62       26.34     68.87 o 
   5  14   2      104.76      155.96    123.59 o 
   6  14   2      946.59     1063.22    206.61 o 
   7  14   2       72.09      246.76     98.78 o 
   8  14   2      207.29       58.84    133.16 o 
   9  14   2        1.61      -38.84    130.00 o 
  10  14   2      124.99       72.36    155.61 o 
 -11  15   2       27.56      109.69    171.99 o 
 -10  15   2       14.57      151.61    170.97 o 
  -9  15   2      884.13     1154.32    244.57 o 
  -8  15   2       60.67      159.22    152.66 o 
  -7  15   2      191.83       28.65    130.08 o 
  -6  15   2      710.13      858.78    193.95 o 
  -5  15   2     4553.82     4685.15    268.37 o 
  -4  15   2      847.50      899.15    101.40 o 
  -3  15   2     3907.45     3751.21    219.83 o 
  -2  15   2      305.14      453.07     76.39 o 
  -1  15   2     1233.66     1331.72     95.51 o 
   0  15   2      708.07      809.66    110.74 o 
   1  15   2     1136.93     1267.73    108.45 o 
   2  15   2     4704.18     4413.58    217.26 o 
   3  15   2       11.53      -95.21     63.47 o 
   4  15   2     1464.53     1551.45    139.67 o 
   5  15   2       71.83       54.01     84.19 o 
   6  15   2      287.54      289.69    100.10 o 
   7  15   2       35.04      192.40    130.54 o 
   8  15   2        3.72     -127.86    121.34 o 
   9  15   2        0.33      -40.98    172.60 o 
  10  15   2       53.99      107.34    261.03 o 
 -11  16   2      174.89      327.61    198.70 o 
 -10  16   2      238.13      340.07    182.39 o 
  -9  16   2      114.12      241.10    279.94 o 
  -8  16   2      300.28      155.83    162.84 o 
  -7  16   2       18.35      -19.13    128.30 o 
  -6  16   2       35.72      -25.76    111.67 o 
  -5  16   2       13.84       60.26    105.93 o 
  -4  16   2     3503.68     3489.27    213.92 o 
  -3  16   2     1183.20     1281.44    118.76 o 
  -2  16   2      308.62      435.52     81.46 o 
  -1  16   2     1092.25     1103.13     90.43 o 
   0  16   2     2599.06     2641.35    150.46 o 
   1  16   2     2084.32     2308.63    139.43 o 
   2  16   2      722.60      903.25    141.38 o 
   3  16   2     1382.77     1576.89    121.50 o 
   4  16   2     2389.81     2134.95    167.25 o 
   5  16   2      175.00      298.47     98.13 o 
   6  16   2        1.42       76.41    121.91 o 
   7  16   2       26.02      178.33    137.90 o 
   8  16   2        8.41     -182.98    121.99 o 
   9  16   2        0.79      151.37    263.47 o 
  10  16   2       70.10       98.80    275.67 o 
 -10  17   2      201.20      513.38    218.34 o 
  -9  17   2        2.94      234.19    172.60 o 
  -8  17   2      100.39      278.85    173.21 o 
  -7  17   2        8.89      248.06    147.06 o 
  -6  17   2       25.98      106.82    131.48 o 
  -5  17   2      152.26       22.30    134.79 o 
  -4  17   2     3133.86     3050.68    200.31 o 
  -3  17   2      278.51      379.69    130.32 o 
  -2  17   2     3531.57     3284.58    204.84 o 
  -1  17   2      808.71      860.08    101.99 o 
   0  17   2     1492.64     1740.50    134.69 o 
   1  17   2        6.80      -34.38     62.85 o 
   2  17   2     2134.33     2341.63    149.68 o 
   3  17   2     1341.16     1383.61    118.53 o 
   4  17   2        1.38       24.70     83.45 o 
   5  17   2      682.39     1001.79    182.65 o 
   6  17   2     1309.39     1349.76    185.51 o 
   7  17   2      136.11      305.98    146.22 o 
   8  17   2       20.03      -84.54    170.77 o 
   9  17   2       36.48     -119.36    145.54 o 
  10  17   2        6.02     -331.17    220.78 o 
 -10  18   2        0.45       59.40    177.28 o 
  -9  18   2        9.24      204.15    176.37 o 
  -8  18   2        3.33      233.80    159.31 o 
  -7  18   2      310.49      419.70    197.00 o 
  -6  18   2       23.72      162.50    137.85 o 
  -5  18   2     1247.47     1166.99    178.93 o 
  -4  18   2      195.36      119.70     83.95 o 
  -3  18   2      651.18      690.32    101.44 o 
  -2  18   2      260.66      343.42    119.73 o 
  -1  18   2      155.64      194.87     80.16 o 
   0  18   2      794.98      712.38    103.55 o 
   1  18   2       56.81       68.02     96.31 o 
   2  18   2      651.86      642.57     97.71 o 
   3  18   2     1409.34     1319.69    117.93 o 
   4  18   2      459.26      361.08     88.60 o 
   5  18   2     1167.76     1540.04    159.68 o 
   6  18   2      984.54     1115.43    297.99 o 
   7  18   2      236.02      226.37    122.75 o 
   8  18   2       79.43       96.86    123.02 o 
   9  18   2      167.01      240.07    186.70 o 
 -10  19   2        2.92      202.44    201.10 o 
  -9  19   2      623.99      917.61    222.40 o 
  -8  19   2       15.99       34.23    160.32 o 
  -7  19   2     1823.54     1955.10    247.97 o 
  -6  19   2       81.95      221.95    145.18 o 
  -5  19   2     2630.42     2585.48    255.89 o 
  -4  19   2        0.22      100.17    118.48 o 
  -3  19   2     1377.31     1433.11    138.37 o 
  -2  19   2       15.34        7.63     76.99 o 
  -1  19   2      594.62      587.36    105.23 o 
   0  19   2       73.68      -22.35    135.61 o 
   1  19   2      803.04      850.91    108.42 o 
   2  19   2     1792.95     1775.30    135.51 o 
   3  19   2     1037.09     1100.60    123.59 o 
   4  19   2       42.67      -51.34     89.88 o 
   5  19   2       88.91       93.38    130.08 o 
   6  19   2     2615.06     2851.05    300.07 o 
   7  19   2       54.01        8.09    122.19 o 
   8  19   2      124.04      175.19    133.26 o 
   9  19   2       85.77      271.23    236.64 o 
 -10  20   2      267.12      497.38    512.92 o 
  -9  20   2      170.80       15.29    331.17 o 
  -8  20   2        9.59     -175.49    157.83 o 
  -7  20   2       15.42      260.75    204.31 o 
  -6  20   2      286.13      285.95    229.93 o 
  -5  20   2      108.65      143.80    134.76 o 
  -4  20   2      163.82      260.36    128.44 o 
  -3  20   2      229.43      222.59     95.19 o 
  -2  20   2      471.64      577.81    103.37 o 
  -1  20   2        1.52      -94.30     78.24 o 
   0  20   2       17.52       41.31     87.61 o 
   1  20   2       68.74      121.34     90.71 o 
   2  20   2     1903.00     1870.31    196.48 o 
   3  20   2      260.87      158.95     87.87 o 
   4  20   2       31.39     -103.40     90.39 o 
   5  20   2        1.59       18.38    103.02 o 
   6  20   2      300.38      445.16    202.10 o 
   7  20   2       65.12       46.29    122.84 o 
   8  20   2       58.75       63.47    130.89 o 
   9  20   2       57.91      197.26    192.29 o 
  -9  21   2        6.67        9.80    188.45 o 
  -8  21   2       18.08     -113.25    372.65 o 
  -7  21   2        0.76       30.15    156.05 o 
  -6  21   2        2.03      -55.50    144.90 o 
  -5  21   2       37.91       96.35    131.79 o 
  -4  21   2       81.01       12.92    123.12 o 
  -3  21   2       91.56       74.80     92.21 o 
  -2  21   2      516.59      568.53    140.04 o 
  -1  21   2       43.76      -80.35     84.69 o 
   0  21   2     1308.44     1470.90    161.91 o 
   1  21   2     1517.33     1595.49    193.78 o 
   2  21   2      616.19      582.65    101.25 o 
   3  21   2        3.22      -53.81    105.55 o 
   4  21   2       38.48      237.35    108.72 o 
   5  21   2        9.80       17.02    148.37 o 
   6  21   2       37.70      144.10    123.64 o 
   7  21   2        8.56      302.04    139.07 o 
   8  21   2        1.19       55.50    181.99 o 
   9  21   2        8.28      362.78    208.01 o 
  -9  22   2        0.16      -94.06    188.51 o 
  -8  22   2       19.53      -89.57    175.03 o 
  -7  22   2      232.36      349.90    185.35 o 
  -6  22   2       24.10       61.20    216.51 o 
  -5  22   2       39.39     -146.08    287.26 o 
  -4  22   2      192.67       85.11    135.28 o 
  -3  22   2      623.76      427.97    229.32 o 
  -2  22   2     1017.40     1033.95    128.72 o 
  -1  22   2      145.79      118.89     97.33 o 
   0  22   2      535.20      617.68    122.07 o 
   1  22   2      101.91     -113.59     97.18 o 
   2  22   2      387.65      584.93    145.71 o 
   3  22   2       44.65       15.29     99.35 o 
   4  22   2      632.45      864.55    140.49 o 
   5  22   2       15.16       19.33    139.11 o 
   6  22   2       97.73      109.75    126.12 o 
   7  22   2       17.39      -16.16    133.86 o 
   8  22   2       70.35      223.75    197.33 o 
  -9  23   2      275.14      192.99    208.71 o 
  -8  23   2       18.94      134.89    194.26 o 
  -7  23   2      543.46      297.61    188.91 o 
  -6  23   2       32.58       50.23    159.95 o 
  -5  23   2      455.73      689.60    174.66 o 
  -4  23   2       70.26     -115.41    128.25 o 
  -3  23   2     2030.58     1637.29    215.14 o 
  -2  23   2      743.32      366.21    109.15 o 
  -1  23   2      157.13      107.02    107.40 o 
   0  23   2        3.55     -141.56     94.37 o 
   1  23   2     1088.34     1257.17    209.19 o 
   2  23   2      646.42      968.82    172.57 o 
   3  23   2       13.93       43.58    132.91 o 
   4  23   2      466.22      519.69    130.96 o 
   5  23   2        5.99      120.11    119.67 o 
   6  23   2       26.03      125.51    135.03 o 
   7  23   2       23.66      -45.49    187.25 o 
   8  23   2       24.41      -19.15    190.14 o 
  -8  24   2        0.17     -140.30    189.32 o 
  -7  24   2       49.46      -41.04    163.33 o 
  -6  24   2      114.12     -213.05    142.03 o 
  -5  24   2      206.63       26.98    145.56 o 
  -4  24   2        0.25      -32.65    147.38 o 
  -3  24   2       10.87      102.35    152.64 o 
  -2  24   2     3120.31     2539.57    209.87 o 
  -1  24   2      331.63      381.25    119.47 o 
   0  24   2      192.83      135.86    112.88 o 
   1  24   2        7.81      127.35    131.36 o 
   2  24   2      155.95       51.94    261.64 o 
   3  24   2      121.77      197.46    266.52 o 
   4  24   2        0.64       50.12    114.02 o 
   5  24   2       21.86     -110.84    115.33 o 
   6  24   2        4.15      -90.26    127.32 o 
   7  24   2        5.15      339.48    197.79 o 
  -8  25   2      403.62      233.73    213.15 o 
  -7  25   2       40.43      -45.63    176.62 o 
  -6  25   2      102.91      176.48    172.44 o 
  -5  25   2       49.64      483.96    189.47 o 
  -4  25   2       38.60     -164.77    140.09 o 
  -3  25   2      336.82      339.40    236.64 o 
  -2  25   2      290.81      131.61    114.53 o 
  -1  25   2      233.99      329.30    123.35 o 
   0  25   2        0.05     -180.40    120.26 o 
   1  25   2       55.00      -20.12    126.36 o 
   2  25   2       74.40      192.68    137.57 o 
   3  25   2       15.51      224.04    150.70 o 
   4  25   2       12.75      -59.61    141.17 o 
   5  25   2       58.07       62.21    128.07 o 
   6  25   2       96.60      145.34    139.71 o 
   7  25   2       38.21      128.28    470.23 o 
  -7  26   2       61.55       87.38    219.56 o 
  -6  26   2       32.91       94.05    178.96 o 
  -5  26   2       15.56      250.33    177.79 o 
  -4  26   2       50.83      205.35    215.90 o 
  -3  26   2      311.52      117.06    165.95 o 
  -2  26   2      303.72      252.79    159.59 o 
  -1  26   2        1.75     -132.05    125.71 o 
   0  26   2      260.58      148.17    226.88 o 
   1  26   2      204.11      186.02    144.04 o 
   2  26   2       73.37      120.21    146.35 o 
   3  26   2        8.50       58.58    144.78 o 
   4  26   2       23.95      137.87    154.67 o 
   5  26   2        1.81      124.70    293.36 o 
   6  26   2        5.82      216.53    143.62 o 
   7  26   2       13.02      245.57    203.49 o 
  -7  27   2       17.04      347.64    213.04 o 
  -6  27   2       11.14     -109.27    177.92 o 
  -5  27   2      329.44      104.51    175.21 o 
  -4  27   2      141.27      209.17    173.76 o 
  -3  27   2      261.79      491.91    184.61 o 
  -2  27   2       48.74      -79.10    150.09 o 
  -1  27   2       37.58       84.07    134.39 o 
   0  27   2       94.34      167.64    148.24 o 
   1  27   2      134.01      236.54    153.87 o 
   2  27   2      111.25      105.92    145.01 o 
   3  27   2        5.67      -93.91    151.94 o 
   4  27   2       30.16      161.62    165.73 o 
   5  27   2      137.13       49.51    172.56 o 
   6  27   2       22.62     -217.12    254.94 o 
  -6  28   2        9.29     -106.06    273.84 o 
  -5  28   2       29.09      172.02    180.88 o 
  -4  28   2       19.71       19.81    174.78 o 
  -3  28   2        1.74     -165.42    167.56 o 
  -2  28   2      220.44      258.59    241.52 o 
  -1  28   2      187.11      453.76    225.66 o 
   0  28   2       99.94      -53.51    145.10 o 
   1  28   2       32.81      -40.89    233.59 o 
   2  28   2      180.05      211.28    159.99 o 
   3  28   2      236.96      182.79    155.62 o 
   4  28   2        0.62       99.02    161.71 o 
   5  28   2       40.69       47.55    177.89 o 
  -6  29   2       69.01      248.63    214.97 o 
  -5  29   2        9.97     -186.99    183.23 o 
  -4  29   2      102.85     -109.23    172.92 o 
  -3  29   2        1.04      -75.63    231.76 o 
  -2  29   2       91.51      114.66    222.00 o 
  -1  29   2        0.00     -182.97    211.02 o 
   0  29   2        3.92      138.69    156.03 o 
   1  29   2       21.97       86.40    195.17 o 
   2  29   2        2.97       25.29    159.14 o 
   3  29   2      124.95      124.69    165.86 o 
   4  29   2       21.00     -195.41    161.16 o 
   5  29   2       32.54      226.83    184.93 o 
  -5  30   2        7.52      104.21    239.69 o 
  -4  30   2        2.10     -140.28    228.10 o 
  -3  30   2       64.09       53.67    257.38 o 
  -2  30   2       29.26       76.85    247.62 o 
  -1  30   2       82.67      147.59    246.40 o 
   0  30   2        0.68       -1.22    207.36 o 
   1  30   2       67.80      116.90    180.53 o 
   2  30   2       15.86      261.97    258.59 o 
   3  30   2       20.93      181.05    181.75 o 
   4  30   2        4.59       54.77    182.75 o 
  -4  31   2        0.75      -12.20    263.47 o 
  -3  31   2        1.91      -64.65    253.72 o 
  -2  31   2      138.23      347.64    278.11 o 
  -1  31   2       14.90      511.09    272.01 o 
   0  31   2        0.37      186.63    245.18 o 
   1  31   2        7.07      -17.44    172.06 o 
   2  31   2       33.77       24.46    180.09 o 
   3  31   2       46.86      108.21    182.41 o 
  -2  32   2       12.14     -257.38    236.64 o 
  -1  32   2      113.57       18.30    247.62 o 
   0  32   2        0.32       -4.88    219.56 o 
   1  32   2        1.71     -108.02    203.09 o 
 -11   1   3      987.58      800.18    268.35 o 
 -10   1   3       37.90      109.78    201.26 o 
  -9   1   3      532.27      825.99    147.11 o 
  -8   1   3       37.63       46.53    136.01 o 
  -7   1   3     1086.27      935.82     94.84 o 
  -6   1   3      292.92      419.40     59.84 o 
  -5   1   3      849.75      908.18     97.19 o 
  -4   1   3    16892.42    16770.61    695.64 o 
  -3   1   3      715.33      807.27     51.20 o 
  -2   1   3     3965.55     4059.39    207.70 o 
  -1   1   3    23551.08    23229.05    951.50 o 
   0   1   3    29893.84    28951.59   1185.92 o 
   1   1   3    27928.55    28063.27   1153.13 o 
   2   1   3     2902.25     2692.23    131.88 o 
   3   1   3     3622.90     3664.52    205.63 o 
   4   1   3      114.88      100.92     48.52 o 
   5   1   3     2210.87     2306.59    139.07 o 
   6   1   3       73.49       -5.67     62.68 o 
   7   1   3       54.45       64.05     74.24 o 
   8   1   3      338.09      411.27    112.68 o 
   9   1   3       34.05      193.78    109.10 o 
  10   1   3       82.50      319.90    146.15 o 
  11   1   3        3.01      -76.35    133.21 o 
 -12   2   3       77.38      215.90    245.18 o 
 -11   2   3        8.02      518.41    239.08 o 
 -10   2   3     2794.87     3713.03    486.70 o 
  -9   2   3       57.93        7.26    193.95 o 
  -8   2   3     1401.05     1727.87    177.17 o 
  -7   2   3      133.73       50.56     80.27 o 
  -6   2   3     3932.74     3874.56    214.18 o 
  -5   2   3       71.79       96.25     40.67 o 
  -4   2   3    29465.46    29183.53   1200.39 o 
  -3   2   3      930.82     1006.04     73.46 o 
  -2   2   3      915.83     1056.63     72.81 o 
  -1   2   3     1371.15     1447.29     73.64 o 
   0   2   3   120803.98   119929.47   4880.20 o 
   1   2   3    41193.36    40983.45   1964.69 o 
   2   2   3      169.62      254.58     48.46 o 
   3   2   3     9410.55     9419.04    477.39 o 
   4   2   3      216.78      136.62     55.96 o 
   5   2   3     9076.35     8551.18    449.88 o 
   6   2   3       97.94      -26.55     70.70 o 
   7   2   3     3149.85     2933.60    180.99 o 
   8   2   3      296.00      269.90    109.91 o 
   9   2   3       61.31      322.81    112.84 o 
  10   2   3       10.84      144.32    135.41 o 
  11   2   3      311.97      240.80    149.71 o 
 -12   3   3       88.03      334.22    269.57 o 
 -11   3   3        5.79      252.50    235.42 o 
 -10   3   3       70.88       93.92    196.39 o 
  -9   3   3     1023.14     1179.32    168.52 o 
  -8   3   3      636.82      411.38    115.75 o 
  -7   3   3      996.63     1181.25    150.77 o 
  -6   3   3      810.61      727.64    201.26 o 
  -5   3   3     1224.96     1260.76    121.45 o 
  -4   3   3      284.15      241.13     95.07 o 
  -3   3   3      201.90      234.80     41.70 o 
  -2   3   3      368.95      465.42    103.95 o 
  -1   3   3     9901.58    10097.44    418.75 o 
   0   3   3    50092.72    50551.97   2417.54 o 
   1   3   3     5355.19     5525.01    241.82 o 
   2   3   3     1254.76     1313.19     92.78 o 
   3   3   3      895.86      839.48     70.31 o 
   4   3   3       50.78       80.32     46.90 o 
   5   3   3      683.37      834.80     83.70 o 
   6   3   3      234.70      169.53     79.26 o 
   7   3   3      328.58      477.44    104.43 o 
   8   3   3      104.68      131.45     93.99 o 
   9   3   3      198.85      158.18    106.76 o 
  10   3   3       15.04     -136.87    119.65 o 
  11   3   3        0.35      -21.42    245.79 o 
 -12   4   3        0.51      487.92    278.11 o 
 -11   4   3       86.56     -209.80    204.92 o 
 -10   4   3       69.02      280.55    211.02 o 
  -9   4   3     1203.00     1673.42    194.86 o 
  -8   4   3       59.32       12.78     96.33 o 
  -7   4   3     3481.32     3578.86    249.56 o 
  -6   4   3      482.60      508.54     68.18 o 
  -5   4   3     9720.17    10092.45    430.32 o 
  -4   4   3        2.27      -22.41     26.37 o 
  -3   4   3     4662.66     4584.78    237.86 o 
  -2   4   3      266.15      330.29     42.07 o 
  -1   4   3    26016.97    27232.82   1115.56 o 
   0   4   3     3436.46     3453.03    156.61 o 
   1   4   3     6658.59     6770.67    292.30 o 
   2   4   3     1102.78     1130.95     92.26 o 
   3   4   3        1.80       22.54     39.45 o 
   4   4   3     1413.28     1396.51    139.62 o 
   5   4   3      375.52      553.77     74.92 o 
   6   4   3     1869.33     1958.47    135.79 o 
   7   4   3      190.00      378.19    114.00 o 
   8   4   3     1188.84     1070.70    189.07 o 
   9   4   3      547.29      301.99    113.53 o 
  10   4   3      303.10      -17.45    111.28 o 
  11   4   3        0.92       16.32    143.60 o 
 -12   5   3      185.24      837.99    300.07 o 
 -11   5   3      462.29      546.46    269.57 o 
 -10   5   3       23.02      -64.22    186.63 o 
  -9   5   3      224.02      297.69    123.87 o 
  -8   5   3       86.45      175.44    106.45 o 
  -7   5   3        7.96       87.12     89.09 o 
  -6   5   3      310.51      401.75     71.20 o 
  -5   5   3      234.18      284.21     69.86 o 
  -4   5   3     6865.01     6899.84    296.97 o 
  -3   5   3      106.22      104.18     51.01 o 
  -2   5   3    15022.86    14945.25    882.77 o 
  -1   5   3      593.88      623.27     44.24 o 
   0   5   3     3679.50     3604.73    163.76 o 
   1   5   3     2695.56     2634.89    128.31 o 
   2   5   3     1575.29     1564.55     93.68 o 
   3   5   3     5973.19     5857.48    264.61 o 
   4   5   3      272.23      307.36     59.03 o 
   5   5   3     1894.72     1831.57    171.31 o 
   6   5   3      288.38      276.48     72.34 o 
   7   5   3      404.10      468.90    101.24 o 
   8   5   3       37.28      140.02    146.37 o 
   9   5   3        7.13      -80.99    115.70 o 
  10   5   3        1.31       31.23    112.68 o 
  11   5   3        6.46      -50.98    134.04 o 
 -12   6   3        8.93      551.34    307.39 o 
 -11   6   3       23.30      -37.81    207.36 o 
 -10   6   3     1437.12     1252.02    192.14 o 
  -9   6   3       29.16      188.68    117.23 o 
  -8   6   3      383.68      617.27    176.87 o 
  -7   6   3      255.15      189.35    111.61 o 
  -6   6   3     4844.46     4417.30    239.23 o 
  -5   6   3      236.85      340.69     70.24 o 
  -4   6   3     6580.07     6242.86    271.87 o 
  -3   6   3      559.88      589.26    155.52 o 
  -2   6   3     9744.59     9656.00    584.43 o 
  -1   6   3      795.08      827.14     54.18 o 
   0   6   3     8819.05     8736.47    371.52 o 
   1   6   3     4101.00     3854.26    178.25 o 
   2   6   3     6775.63     7168.82    321.66 o 
   3   6   3     2469.57     2633.92    169.55 o 
   4   6   3      875.66      870.43     81.90 o 
   5   6   3     2195.92     2154.82    165.13 o 
   6   6   3       15.40       26.83     71.49 o 
   7   6   3     1305.48     1232.58    132.99 o 
   8   6   3      185.71      122.47    116.90 o 
   9   6   3      377.62      473.77    146.37 o 
  10   6   3       59.36      -10.66    137.85 o 
  11   6   3       76.65      102.81    155.38 o 
 -12   7   3      177.64      546.46    309.83 o 
 -11   7   3       62.28      639.17    296.41 o 
 -10   7   3      208.98      485.05    154.42 o 
  -9   7   3       52.37       36.69    115.94 o 
  -8   7   3      588.35      719.55    141.82 o 
  -7   7   3      853.27      929.43    139.45 o 
  -6   7   3       62.33       58.54     53.69 o 
  -5   7   3     2159.71     2173.52    135.94 o 
  -4   7   3        7.43      -14.18     27.98 o 
  -3   7   3     1641.40     1641.73    101.77 o 
  -2   7   3      565.00      549.64     51.63 o 
  -1   7   3     1465.03     1506.28     80.52 o 
   0   7   3     3361.52     3305.55    155.11 o 
   1   7   3      822.67      914.15     68.29 o 
   2   7   3     3101.17     2895.02    145.67 o 
   3   7   3     4145.61     4238.21    202.76 o 
   4   7   3     1713.89     1716.01    125.71 o 
   5   7   3      830.26      707.88    104.75 o 
   6   7   3      746.25      903.46    114.22 o 
   7   7   3       29.74       70.72     86.78 o 
   8   7   3      470.12      458.61    114.09 o 
   9   7   3      285.28      218.86    109.95 o 
  10   7   3        4.74       20.83    145.88 o 
  11   7   3       70.02      161.99    249.45 o 
 -12   8   3        5.38      241.52    274.45 o 
 -11   8   3      151.89      144.20    145.52 o 
 -10   8   3       31.41      146.33    229.93 o 
  -9   8   3      411.17      689.78    158.50 o 
  -8   8   3      308.86      398.06    127.24 o 
  -7   8   3    10262.01     9698.92    625.72 o 
  -6   8   3      279.05      344.13    101.24 o 
  -5   8   3     7197.42     7275.93    365.87 o 
  -4   8   3       24.64       38.99     29.57 o 
  -3   8   3    12399.48    12185.50    586.23 o 
  -2   8   3       19.09       59.50     35.06 o 
  -1   8   3      311.48      293.69     48.98 o 
   0   8   3     4671.12     4501.99    233.75 o 
   1   8   3       59.00       64.45     45.10 o 
   2   8   3     5803.09     5670.13    294.06 o 
   3   8   3     2958.38     3017.27    178.94 o 
   4   8   3     3714.66     3915.47    224.74 o 
   5   8   3       10.81       17.02     76.75 o 
   6   8   3     2201.75     2031.29    245.90 o 
   7   8   3       67.78      -17.99     87.80 o 
   8   8   3     1685.98     1984.91    321.93 o 
   9   8   3        3.55      143.45    109.89 o 
  10   8   3      151.33      265.35    243.35 o 
  11   8   3      102.16      273.23    217.12 o 
 -12   9   3      145.96      641.61    343.98 o 
 -11   9   3       42.24      223.99    162.22 o 
 -10   9   3       34.84       60.35    132.44 o 
  -9   9   3      632.89      665.24    311.05 o 
  -8   9   3     1390.76     1493.56    191.23 o 
  -7   9   3      302.09      154.16    108.52 o 
  -6   9   3        0.63       -5.43     85.27 o 
  -5   9   3       16.54      -16.01     70.69 o 
  -4   9   3     2518.84     2485.07    194.56 o 
  -3   9   3      845.38      985.61    140.88 o 
  -2   9   3      130.19       60.95     52.89 o 
  -1   9   3     1735.55     1645.34    108.13 o 
   0   9   3    15629.15    15067.19    721.36 o 
   1   9   3      384.17      338.23     60.03 o 
   2   9   3     2885.61     3264.62    187.72 o 
   3   9   3     4066.60     4299.12    237.28 o 
   4   9   3      372.37      366.88     80.72 o 
   5   9   3      280.07      331.89     83.36 o 
   6   9   3        1.95      -72.98     76.01 o 
   7   9   3       14.63       89.34     92.39 o 
   8   9   3        5.45      148.39    101.02 o 
   9   9   3       68.03      144.24    189.68 o 
  10   9   3        6.50      126.21    123.41 o 
  11   9   3       20.26       30.49    179.31 o 
 -12  10   3       12.99      512.31    297.63 o 
 -11  10   3       84.17      300.99    169.26 o 
 -10  10   3       11.79       52.74    157.96 o 
  -9  10   3      197.30      337.43    146.67 o 
  -8  10   3        1.27       26.81    112.37 o 
  -7  10   3      609.90      725.80    146.74 o 
  -6  10   3      306.09      463.75    116.10 o 
  -5  10   3     1387.48     1557.85    116.70 o 
  -4  10   3      369.63      464.00     63.74 o 
  -3  10   3     1794.44     1720.10    115.94 o 
  -2  10   3      818.49      802.49     83.35 o 
  -1  10   3     1029.73     1101.98     89.30 o 
   0  10   3     7473.13     7314.29    367.17 o 
   1  10   3     1094.87     1240.49    206.71 o 
   2  10   3     1181.86     1303.08    107.90 o 
   3  10   3      877.48      943.89     96.09 o 
   4  10   3     1738.76     1821.17    156.40 o 
   5  10   3       56.30       62.25     73.33 o 
   6  10   3     1097.65     1117.83    124.92 o 
   7  10   3        1.41      -76.00     88.60 o 
   8  10   3      101.55      167.74    102.11 o 
   9  10   3       10.73        4.89    126.79 o 
  10  10   3      163.80      174.44    128.90 o 
  11  10   3        1.00      176.87    229.32 o 
 -12  11   3      440.19      507.43    314.71 o 
 -11  11   3        0.23      -80.29    151.16 o 
 -10  11   3     1192.09     1466.37    225.67 o 
  -9  11   3        5.94      201.50    136.25 o 
  -8  11   3     1970.24     1943.37    274.45 o 
  -7  11   3     3388.70     3628.66    690.40 o 
  -6  11   3       78.24      243.16    111.22 o 
  -5  11   3     1309.31     1322.67    157.27 o 
  -4  11   3      286.31      344.40     64.31 o 
  -3  11   3     6279.87     6217.55    320.36 o 
  -2  11   3     9439.66     9572.60    469.44 o 
  -1  11   3      461.47      457.30     56.32 o 
   0  11   3     3337.68     3106.64    179.26 o 
   1  11   3     2669.45     3364.07    372.30 o 
   2  11   3     4545.41     4520.01    247.62 o 
   3  11   3     1778.28     1878.75    142.35 o 
   4  11   3     1776.46     2111.36    157.98 o 
   5  11   3      254.03      288.09     89.86 o 
   6  11   3      308.54      410.30     99.76 o 
   7  11   3        1.72      150.05     96.76 o 
   8  11   3       51.53      127.66    203.65 o 
   9  11   3      202.75      204.40    117.60 o 
  10  11   3       18.04      111.73    153.25 o 
 -11  12   3       56.80      243.17    171.69 o 
 -10  12   3       31.82        3.93    155.25 o 
  -9  12   3       63.25       50.29    239.69 o 
  -8  12   3        6.13     -142.02    154.91 o 
  -7  12   3     4512.45     4428.51   1052.68 o 
  -6  12   3      260.71      394.27    124.63 o 
  -5  12   3     5496.28     5400.47    378.56 o 
  -4  12   3      116.93      202.36     60.81 o 
  -3  12   3    17996.10    17943.82    860.41 o 
  -2  12   3     2482.27     2487.38    154.55 o 
  -1  12   3     1702.20     1573.73     94.09 o 
   0  12   3     1946.18     1985.48    135.95 o 
   1  12   3     1172.04     1202.69    190.61 o 
   2  12   3     2724.23     2704.04    175.90 o 
   3  12   3       41.54       15.51    102.43 o 
   4  12   3     2475.47     2388.93    170.71 o 
   5  12   3      118.01       85.58     84.17 o 
   6  12   3     1562.75     1913.87    245.54 o 
   7  12   3      189.66       61.71    101.89 o 
   8  12   3      464.92      560.73    129.05 o 
   9  12   3        3.94       98.94    112.34 o 
  10  12   3      176.67      299.09    159.44 o 
 -11  13   3        2.76      229.97    171.83 o 
 -10  13   3      109.67      131.03    158.78 o 
  -9  13   3       10.29      102.32    143.90 o 
  -8  13   3      204.03      289.23    149.84 o 
  -7  13   3      363.64      387.90    136.20 o 
  -6  13   3     1683.33     1982.88    214.58 o 
  -5  13   3     5191.72     5365.15    382.78 o 
  -4  13   3      102.58       90.52     61.30 o 
  -3  13   3       70.30      107.03     58.79 o 
  -2  13   3        6.20      -53.81     51.72 o 
  -1  13   3      437.62      490.09     68.59 o 
   0  13   3      214.05      346.04     68.02 o 
   1  13   3       13.40       95.00     64.93 o 
   2  13   3      112.13      139.11    125.63 o 
   3  13   3       26.80       93.85     74.49 o 
   4  13   3      168.59      217.45     91.35 o 
   5  13   3        2.17      -52.25     81.74 o 
   6  13   3       11.69      -12.41     87.78 o 
   7  13   3      102.09      187.94    106.20 o 
   8  13   3        5.95       57.03    105.55 o 
   9  13   3       46.95      129.26    140.66 o 
  10  13   3       33.34       32.59    304.34 o 
 -11  14   3       23.66      104.49    332.39 o 
 -10  14   3      283.77      453.42    265.30 o 
  -9  14   3      209.45      363.36    161.27 o 
  -8  14   3     1294.54     1172.51    337.88 o 
  -7  14   3      611.66      938.13    173.80 o 
  -6  14   3      448.11      428.34    131.96 o 
  -5  14   3     1493.99     1678.30    273.84 o 
  -4  14   3      492.90      592.47    126.85 o 
  -3  14   3     2214.43     2241.19    216.88 o 
  -2  14   3       16.85      -38.00     55.67 o 
  -1  14   3      181.41      321.25     61.80 o 
   0  14   3       16.22      147.60     50.47 o 
   1  14   3      429.65      643.83     92.56 o 
   2  14   3      171.06       93.27     73.78 o 
   3  14   3        2.88     -103.45     68.96 o 
   4  14   3      806.12      834.46    199.50 o 
   5  14   3      136.97      182.64     94.89 o 
   6  14   3      592.58      810.16    124.72 o 
   7  14   3      583.09      493.24    136.38 o 
   8  14   3      774.62      775.19    140.11 o 
   9  14   3       90.53      160.58    186.63 o 
  10  14   3        8.39       -3.48    232.37 o 
 -11  15   3       18.01     -313.49    378.74 o 
 -10  15   3      186.50      155.23    168.01 o 
  -9  15   3       59.26      -71.19    143.26 o 
  -8  15   3      957.69      757.05    183.35 o 
  -7  15   3      567.93      512.50    148.47 o 
  -6  15   3        9.74       35.38    125.64 o 
  -5  15   3      730.14      902.00    156.55 o 
  -4  15   3      209.85      235.19    107.11 o 
  -3  15   3      573.65      792.72    138.61 o 
  -2  15   3      261.08      311.15     72.32 o 
  -1  15   3     1248.08     1558.03    125.44 o 
   0  15   3       87.34      171.58     55.24 o 
   1  15   3     1199.98     1387.90    104.69 o 
   2  15   3       59.05      -45.19     69.82 o 
   3  15   3      580.72      643.17    103.92 o 
   4  15   3      623.75      646.18    111.33 o 
   5  15   3       22.62       44.00     90.24 o 
   6  15   3      275.65      159.01    103.74 o 
   7  15   3       96.35       90.54    105.88 o 
   8  15   3       72.73      152.44    176.87 o 
   9  15   3      168.23      196.75    146.54 o 
  10  15   3       18.42       47.48    167.76 o 
 -11  16   3      136.16      465.09    196.38 o 
 -10  16   3      122.27      308.16    180.80 o 
  -9  16   3       74.01      201.51    164.96 o 
  -8  16   3      375.27      585.02    175.64 o 
  -7  16   3     1345.49     1471.74    644.66 o 
  -6  16   3      519.71      325.06    139.60 o 
  -5  16   3     1693.83     1869.39    210.19 o 
  -4  16   3      584.31      756.40    140.97 o 
  -3  16   3     6624.89     6722.42    356.76 o 
  -2  16   3      952.87      981.84    107.25 o 
  -1  16   3     2015.30     2029.43    150.29 o 
   0  16   3      620.01      669.16     75.12 o 
   1  16   3       24.95      -23.38     58.77 o 
   2  16   3       53.58       62.72     81.36 o 
   3  16   3     1299.38     1318.07    133.64 o 
   4  16   3     1206.58     1456.75    197.02 o 
   5  16   3       42.14      196.89    100.26 o 
   6  16   3      395.28      725.19    133.12 o 
   7  16   3     1275.49     1269.22    196.61 o 
   8  16   3      134.47      102.10    168.94 o 
   9  16   3        2.18       99.84    152.49 o 
  10  16   3       36.03      -20.88    169.84 o 
 -10  17   3       35.54       14.73    222.00 o 
  -9  17   3        5.81      128.17    161.05 o 
  -8  17   3        6.40      215.07    163.85 o 
  -7  17   3        3.99      210.43    205.53 o 
  -6  17   3       22.88       60.88    130.62 o 
  -5  17   3      119.64       98.79    118.88 o 
  -4  17   3      273.06      319.14    121.86 o 
  -3  17   3     1369.68     1368.23    128.74 o 
  -2  17   3     1151.89     1245.67    121.27 o 
  -1  17   3     1282.63     1279.37    171.89 o 
   0  17   3     1306.56     1432.37    136.77 o 
   1  17   3     1042.40     1018.59     97.71 o 
   2  17   3      383.24      387.58     98.42 o 
   3  17   3      588.71      727.97    140.94 o 
   4  17   3      398.40      474.39    167.64 o 
   5  17   3      459.31      515.91    117.33 o 
   6  17   3        3.30       23.57    106.35 o 
   7  17   3      136.52      254.48    142.40 o 
   8  17   3       11.86      -37.63    243.96 o 
   9  17   3        5.03     -125.17    136.25 o 
 -10  18   3      302.76      570.12    202.81 o 
  -9  18   3       35.24       25.01    176.82 o 
  -8  18   3      159.47      289.10    174.47 o 
  -7  18   3      415.55      498.10    167.75 o 
  -6  18   3      495.76      379.76    515.36 o 
  -5  18   3      123.78      198.09    135.34 o 
  -4  18   3       65.21      -65.12    115.81 o 
  -3  18   3      117.46      206.17    119.18 o 
  -2  18   3      356.68      191.67     83.52 o 
  -1  18   3        3.26     -104.04     69.36 o 
   0  18   3     1060.73      948.21    116.43 o 
   1  18   3      138.17      135.43     69.74 o 
   2  18   3      177.44      174.97     76.69 o 
   3  18   3      541.25      491.95    148.70 o 
   4  18   3      744.52      856.84    144.46 o 
   5  18   3      265.00      337.87    131.96 o 
   6  18   3       30.65      158.34    141.19 o 
   7  18   3      112.99      244.98    219.56 o 
   8  18   3      228.91      210.44    161.16 o 
   9  18   3       26.40       -2.21    161.81 o 
 -10  19   3      152.42      235.15    250.67 o 
  -9  19   3        0.23      -61.17    163.24 o 
  -8  19   3     1072.27      915.08    218.21 o 
  -7  19   3       46.70      243.20    159.54 o 
  -6  19   3       33.92      -69.87    136.62 o 
  -5  19   3        1.17       42.24    231.76 o 
  -4  19   3      440.28      168.64    131.28 o 
  -3  19   3      202.68      352.70    129.55 o 
  -2  19   3        8.32      115.39     84.60 o 
  -1  19   3       32.06      -15.94     80.06 o 
   0  19   3     1283.66     1292.82    134.75 o 
   1  19   3      171.53      281.92     97.87 o 
   2  19   3     1517.16     1581.34    184.16 o 
   3  19   3     2372.16     2474.86    171.48 o 
   4  19   3      160.32      153.66    123.08 o 
   5  19   3        0.36      -64.59    195.78 o 
   6  19   3      144.06      -64.60    153.69 o 
   7  19   3        0.69      -41.39    143.00 o 
   8  19   3      113.99      298.96    173.47 o 
   9  19   3       44.64      -14.81    201.26 o 
 -10  20   3       24.95      214.56    315.93 o 
  -9  20   3      101.16      -49.60    181.10 o 
  -8  20   3      270.21      397.76    185.84 o 
  -7  20   3      111.43      197.32    194.56 o 
  -6  20   3      574.39      313.70    154.91 o 
  -5  20   3        8.32     -100.73    128.30 o 
  -4  20   3      755.94      704.42    160.84 o 
  -3  20   3        9.61     -103.96    111.47 o 
  -2  20   3     1406.59     1248.73    132.50 o 
  -1  20   3       34.71      -92.03     86.67 o 
   0  20   3      716.99      898.35    120.62 o 
   1  20   3      674.63      711.97    226.93 o 
   2  20   3      109.41       55.45    191.61 o 
   3  20   3     5127.37     5615.87    336.03 o 
   4  20   3       69.74      121.05    104.05 o 
   5  20   3      101.33      321.73    123.67 o 
   6  20   3      101.65        1.65    121.49 o 
   7  20   3      378.77      582.32    273.82 o 
   8  20   3      125.83      184.48    239.56 o 
   9  20   3       12.39      195.06    149.74 o 
  -9  21   3       63.04       70.74    195.81 o 
  -8  21   3        0.81      -64.26    167.32 o 
  -7  21   3      280.45      164.77    243.96 o 
  -6  21   3        4.71       12.72    145.51 o 
  -5  21   3      220.28      259.66    153.65 o 
  -4  21   3      327.34      227.36    144.28 o 
  -3  21   3      420.14      534.91    151.78 o 
  -2  21   3     1299.55     1259.63    138.62 o 
  -1  21   3      556.78      569.24    113.48 o 
   0  21   3     1040.64     1005.78    131.42 o 
   1  21   3     2502.76     2281.79    228.18 o 
   2  21   3       11.93       26.88    104.26 o 
   3  21   3      117.92      165.05     93.25 o 
   4  21   3      109.86      -15.64    102.46 o 
   5  21   3      143.14      466.68    144.16 o 
   6  21   3      250.83      608.00    152.25 o 
   7  21   3        5.82     -110.72    126.72 o 
   8  21   3        9.30     -163.38    132.06 o 
  -9  22   3       72.41      187.08    204.41 o 
  -8  22   3      178.57       52.36    197.00 o 
  -7  22   3        3.92      248.31    172.80 o 
  -6  22   3       11.18      199.74    171.99 o 
  -5  22   3        8.87      102.04    284.82 o 
  -4  22   3      477.99      544.76    186.63 o 
  -3  22   3        6.78      107.19    274.45 o 
  -2  22   3      992.20      910.59    171.01 o 
  -1  22   3      329.30      346.03    111.81 o 
   0  22   3      347.79      711.02    175.93 o 
   1  22   3      111.50       35.85    104.59 o 
   2  22   3      607.72      577.75    133.45 o 
   3  22   3      163.62      173.11    139.80 o 
   4  22   3       20.43       36.00    112.18 o 
   5  22   3       56.45      174.14    126.62 o 
   6  22   3      200.87      179.53    135.65 o 
   7  22   3        3.23       74.98    143.62 o 
   8  22   3       62.09      113.11    147.96 o 
  -9  23   3       11.29     -132.62    193.49 o 
  -8  23   3      200.28      341.56    219.86 o 
  -7  23   3       14.67      207.85    350.69 o 
  -6  23   3      354.96      400.22    180.24 o 
  -5  23   3        8.14      -53.54    234.81 o 
  -4  23   3       61.65     -127.18    135.62 o 
  -3  23   3       94.58     -135.51    128.32 o 
  -2  23   3       65.89      249.51    248.84 o 
  -1  23   3       32.70       79.65    115.38 o 
   0  23   3      298.54      310.55    126.04 o 
   1  23   3      145.30      136.89    112.95 o 
   2  23   3       82.66      172.37    135.97 o 
   3  23   3        0.42      190.59    138.83 o 
   4  23   3       26.69       56.42    143.76 o 
   5  23   3        8.61      -45.29    182.32 o 
   6  23   3        4.12       -9.88    183.17 o 
   7  23   3       18.21      131.01    154.27 o 
  -8  24   3      117.96      232.19    218.62 o 
  -7  24   3        0.89      234.49    189.63 o 
  -6  24   3      250.88      302.77    182.83 o 
  -5  24   3      383.15      425.85    235.42 o 
  -4  24   3      167.02      100.04    149.83 o 
  -3  24   3      339.36      364.20    159.87 o 
  -2  24   3     2318.04     2631.81    411.07 o 
  -1  24   3        6.24      100.73    111.13 o 
   0  24   3        8.91      -50.61    239.64 o 
   1  24   3       54.86     -161.35    107.57 o 
   2  24   3       84.05      129.96    138.42 o 
   3  24   3      138.79      478.84    162.70 o 
   4  24   3        0.02       87.34    148.89 o 
   5  24   3      224.91      325.11    185.00 o 
   6  24   3       21.51       45.41    184.36 o 
   7  24   3       12.47       90.56    148.10 o 
  -8  25   3       84.84      180.70    213.79 o 
  -7  25   3       70.30      143.26    192.84 o 
  -6  25   3       44.09       26.96    201.26 o 
  -5  25   3        2.09       21.79    160.09 o 
  -4  25   3       78.40      135.72    193.95 o 
  -3  25   3      319.25      228.44    164.02 o 
  -2  25   3      292.31      381.32    162.79 o 
  -1  25   3       67.15      -65.29    148.56 o 
   0  25   3       86.44      -27.51    110.80 o 
   1  25   3       17.24      -77.70    142.72 o 
   2  25   3       30.37      162.57    162.23 o 
   3  25   3      192.12      382.72    160.47 o 
   4  25   3      108.50      216.69    159.54 o 
   5  25   3      120.87      -93.69    166.75 o 
   6  25   3       63.15      -76.69    139.12 o 
   7  25   3        1.33       95.84    192.75 o 
  -7  26   3       24.93       -1.17    190.64 o 
  -6  26   3        0.74      -32.35    206.75 o 
  -5  26   3       59.28      150.17    169.99 o 
  -4  26   3      377.30      272.71    179.25 o 
  -3  26   3        5.07     -300.98    200.66 o 
  -2  26   3       27.50     -136.95    148.98 o 
  -1  26   3       11.39       -7.16    302.51 o 
   0  26   3     1296.01     1324.60    328.73 o 
   1  26   3      156.40      -22.26    303.12 o 
   2  26   3        5.50       14.61    143.56 o 
   3  26   3       36.45     -189.27    126.18 o 
   4  26   3       74.47       55.31    158.63 o 
   5  26   3       66.39     -150.81    167.04 o 
   6  26   3        3.54     -136.59    184.30 o 
  -7  27   3        2.94       78.36    209.06 o 
  -6  27   3       46.93      -52.45    182.34 o 
  -5  27   3        3.69       13.69    178.71 o 
  -4  27   3       48.69       94.37    163.53 o 
  -3  27   3       11.88      112.64    373.26 o 
  -2  27   3       45.26      253.08    163.83 o 
  -1  27   3       67.22     -254.33    169.55 o 
   0  27   3      100.17      168.33    230.54 o 
   1  27   3       65.92      295.05    373.86 o 
   2  27   3       52.47      284.60    161.91 o 
   3  27   3      125.23        3.34    146.51 o 
   4  27   3      166.78      156.66    254.33 o 
   5  27   3       23.28      140.97    264.08 o 
   6  27   3        0.63      -21.63    180.24 o 
  -6  28   3        3.64      -51.51    193.41 o 
  -5  28   3       32.56       44.80    183.17 o 
  -4  28   3       79.10      148.55    178.00 o 
  -3  28   3       22.12      -73.24    170.71 o 
  -2  28   3       30.08     -181.80    211.02 o 
  -1  28   3       48.00       30.49    206.14 o 
   0  28   3        4.72      290.31    241.52 o 
   1  28   3      199.58      112.24    241.52 o 
   2  28   3      105.68      215.87    228.10 o 
   3  28   3        9.97      -62.78    218.34 o 
   4  28   3        3.41      -28.28    225.05 o 
   5  28   3       30.26     -210.28    180.09 o 
  -5  29   3      175.05      413.78    198.71 o 
  -4  29   3       14.87     -118.94    173.15 o 
  -3  29   3       16.89     -138.62    180.60 o 
  -2  29   3       56.93      351.30    248.84 o 
  -1  29   3       15.86      257.38    242.74 o 
   0  29   3        1.28      -64.65    224.44 o 
   1  29   3       22.71       20.98    166.88 o 
   2  29   3       64.71       32.91    167.22 o 
   3  29   3       45.46       46.21    167.75 o 
   4  29   3       67.40      154.22    209.80 o 
  -4  30   3       61.51     -127.78    181.87 o 
  -3  30   3       81.70      237.86    256.16 o 
  -2  30   3       49.49      190.29    258.59 o 
  -1  30   3       14.36      328.12    256.16 o 
   0  30   3       78.31       36.59    240.30 o 
   1  30   3       61.07      444.00    261.03 o 
   2  30   3      133.72       -4.47    169.47 o 
   3  30   3        2.35      224.51    178.52 o 
  -3  31   3       14.54      104.90    245.18 o 
  -2  31   3      106.08        3.66    232.98 o 
  -1  31   3        4.03       84.17    247.62 o 
   0  31   3        1.08      279.33    262.25 o 
   1  31   3       66.22      134.18    245.18 o 
   2  31   3       72.04      246.14    194.73 o 
  -1  32   3       43.10      247.62    256.16 o 
   0  32   3        8.00      453.76    274.45 o 
 -10   0   4      297.79      587.94    232.98 o 
  -9   0   4      154.06      459.86    201.26 o 
  -8   0   4      776.78     1111.23    220.78 o 
  -7   0   4     1634.68     1755.81    431.19 o 
  -6   0   4      406.50      528.77    162.23 o 
  -5   0   4     5622.83     5329.83    337.02 o 
  -4   0   4      311.78      393.99     61.59 o 
  -3   0   4    10599.15    10225.26    605.57 o 
  -2   0   4     1120.59     1212.93     98.17 o 
  -1   0   4    24399.42    24299.71   1412.58 o 
   0   0   4       13.91      -43.75     37.03 o 
   1   0   4    29506.05    27795.50   1616.80 o 
   2   0   4      676.19      857.19     96.54 o 
   3   0   4     5636.53     5363.33    349.90 o 
   4   0   4      923.78      802.16    229.32 o 
   5   0   4     2111.43     1867.87    265.91 o 
   6   0   4        5.12       65.58    128.08 o 
   7   0   4      147.74      141.81    121.29 o 
   8   0   4      120.03      321.25    141.19 o 
   9   0   4      592.66      484.47    211.02 o 
  10   0   4       11.20      -95.14    174.43 o 
  11   0   4        8.96      -57.33    213.46 o 
 -11   1   4        0.91      387.89    245.18 o 
 -10   1   4       58.19      174.43    136.28 o 
  -9   1   4      262.26      362.13    140.28 o 
  -8   1   4      137.56      102.55    170.16 o 
  -7   1   4      915.90      811.79     97.65 o 
  -6   1   4     1712.70     1810.10    130.44 o 
  -5   1   4     3991.78     3949.45    182.93 o 
  -4   1   4     3316.78     3721.76    169.42 o 
  -3   1   4     4630.84     4580.98    200.44 o 
  -2   1   4     1381.01     1524.91    127.90 o 
  -1   1   4     8718.78     8483.34    357.47 o 
   0   1   4      235.35      291.29     39.14 o 
   1   1   4     8308.77     8345.75    357.26 o 
   2   1   4     2329.22     2053.23    114.60 o 
   3   1   4      586.21      555.51     63.35 o 
   4   1   4      934.86      953.01     84.94 o 
   5   1   4       98.16        2.47     56.98 o 
   6   1   4      662.22      687.46     91.49 o 
   7   1   4      226.21      244.63     86.29 o 
   8   1   4     2269.90     2044.41    269.67 o 
   9   1   4      157.24      149.49    100.19 o 
  10   1   4      334.15      625.35    191.51 o 
  11   1   4       37.66      152.33    161.01 o 
 -11   2   4        1.33      615.99    262.25 o 
 -10   2   4        7.00      335.44    228.10 o 
  -9   2   4      866.07      946.31    165.66 o 
  -8   2   4       33.99       36.61     75.00 o 
  -7   2   4      210.75      158.59     69.08 o 
  -6   2   4      125.61      134.21     46.78 o 
  -5   2   4        0.59      -26.12     34.59 o 
  -4   2   4     2524.45     2653.68    125.69 o 
  -3   2   4      380.85      469.18     59.70 o 
  -2   2   4     1544.11     1599.73    102.94 o 
  -1   2   4       17.27        9.47     28.99 o 
   0   2   4     1369.05     1425.54    110.81 o 
   1   2   4       26.50      -33.30     32.91 o 
   2   2   4     1555.78     1397.67    145.01 o 
   3   2   4      794.20      632.62     78.88 o 
   4   2   4        4.44      -68.63     45.75 o 
   5   2   4       16.07      -71.34     55.72 o 
   6   2   4        1.51      -62.04    114.97 o 
   7   2   4     1195.34     1002.90    112.77 o 
   8   2   4       73.72      139.10     90.45 o 
   9   2   4      195.66       79.25    109.65 o 
  10   2   4      152.79      125.18    119.08 o 
  11   2   4        7.28      -98.24    155.52 o 
 -12   3   4       16.88      320.80    274.45 o 
 -11   3   4      345.50      718.45    268.35 o 
 -10   3   4      366.00      440.34    223.22 o 
  -9   3   4      568.28      634.29    229.32 o 
  -8   3   4     2583.18     2504.94    182.40 o 
  -7   3   4     3295.51     3098.48    362.49 o 
  -6   3   4     2081.74     2209.24    150.13 o 
  -5   3   4     3670.31     3569.92    201.95 o 
  -4   3   4     4481.44     4537.86    241.09 o 
  -3   3   4    11480.40    11558.31    569.73 o 
  -2   3   4      202.49      146.25     44.24 o 
  -1   3   4       78.64       95.49     28.46 o 
   0   3   4    10604.02    10670.17    449.17 o 
   1   3   4      265.85      264.66     42.51 o 
   2   3   4      332.15      300.24     59.03 o 
   3   3   4       32.77      -97.18     64.79 o 
   4   3   4     2866.25     2592.52    179.29 o 
   5   3   4        3.99      -69.49     62.26 o 
   6   3   4     2945.49     2788.83    207.67 o 
   7   3   4     1137.84      948.22    111.75 o 
   8   3   4      610.46      585.85    108.35 o 
   9   3   4        3.41       28.17    113.46 o 
  10   3   4      238.38      137.14    129.21 o 
  11   3   4       62.55      105.82    229.93 o 
 -12   4   4      530.39      846.53    313.49 o 
 -11   4   4        0.86      231.76    241.52 o 
 -10   4   4      564.43      974.61    282.99 o 
  -9   4   4      283.94      442.78    208.58 o 
  -8   4   4     1567.56     1537.80    639.17 o 
  -7   4   4     1664.16     2229.20    160.24 o 
  -6   4   4     4594.00     4942.52    272.19 o 
  -5   4   4     2665.00     2547.40    128.09 o 
  -4   4   4     4044.89     4081.30    221.21 o 
  -3   4   4     6576.03     5969.70    307.71 o 
  -2   4   4      535.58      719.40     91.65 o 
  -1   4   4     6050.90     5977.95    257.35 o 
   0   4   4    12399.26    12338.80    608.69 o 
   1   4   4     2831.16     2607.66    130.97 o 
   2   4   4      378.76      341.58     52.21 o 
   3   4   4     8567.98     8690.55    383.61 o 
   4   4   4      972.69     1066.63     91.81 o 
   5   4   4      710.25      545.99     93.46 o 
   6   4   4       82.33      123.27     83.12 o 
   7   4   4      113.31      280.42     87.75 o 
   8   4   4      423.89      285.31    105.59 o 
   9   4   4       25.37     -116.95    105.81 o 
  10   4   4        9.81      -49.23    112.68 o 
  11   4   4       84.63      135.09    304.34 o 
 -12   5   4        3.81      656.25    298.85 o 
 -11   5   4       60.78      279.33    247.62 o 
 -10   5   4      211.06      171.99    204.92 o 
  -9   5   4      126.61       -3.38    107.79 o 
  -8   5   4       94.12       -3.53    102.09 o 
  -7   5   4      709.85      781.58     98.05 o 
  -6   5   4      829.61      886.02    102.17 o 
  -5   5   4       48.59        5.53     52.64 o 
  -4   5   4     4355.42     4531.11    242.81 o 
  -3   5   4       20.00       69.97     41.98 o 
  -2   5   4     2047.98     2139.66    127.55 o 
  -1   5   4     4420.36     4290.80    228.17 o 
   0   5   4    10212.43    10176.91    431.41 o 
   1   5   4     4972.04     4713.86    214.45 o 
   2   5   4       67.96       67.60     42.81 o 
   3   5   4     9700.86    10270.19    447.86 o 
   4   5   4     1250.99     1441.20    107.94 o 
   5   5   4      157.90      221.87     67.63 o 
   6   5   4     1616.13     1606.37    269.95 o 
   7   5   4     1819.97     1499.60    222.36 o 
   8   5   4        8.35       49.82     96.44 o 
   9   5   4       41.90      215.36    118.88 o 
  10   5   4       96.91      165.05    124.45 o 
  11   5   4       15.38        7.57    152.80 o 
 -12   6   4       18.20      157.35    284.21 o 
 -11   6   4      642.69      585.50    273.23 o 
 -10   6   4        2.83       62.21    213.46 o 
  -9   6   4     1083.17     1378.40    184.70 o 
  -8   6   4       15.57       48.74    103.08 o 
  -7   6   4     1411.77     1356.24    162.73 o 
  -6   6   4     1071.56     1252.64    111.47 o 
  -5   6   4      124.54      126.73     53.56 o 
  -4   6   4     5351.67     5271.22    280.98 o 
  -3   6   4     3070.08     2895.67    165.34 o 
  -2   6   4     4420.12     4427.80    232.41 o 
  -1   6   4     4647.63     4480.08    201.60 o 
   0   6   4    14217.38    13860.95    580.21 o 
   1   6   4      826.48      790.45     66.73 o 
   2   6   4     3632.13     3454.36    171.40 o 
   3   6   4     5384.61     5259.42    247.49 o 
   4   6   4      336.17      348.14     69.19 o 
   5   6   4       84.38      129.79     65.25 o 
   6   6   4      753.22      765.28     99.23 o 
   7   6   4      340.80      402.65    127.45 o 
   8   6   4       40.34      219.77    129.73 o 
   9   6   4        7.21       35.10    111.75 o 
  10   6   4        4.15       50.56    196.78 o 
  11   6   4       16.13      138.53    138.98 o 
 -12   7   4       42.99      -53.67    243.96 o 
 -11   7   4       25.29      531.83    275.67 o 
 -10   7   4      481.73      794.08    284.21 o 
  -9   7   4      159.88      -28.10    114.52 o 
  -8   7   4      893.99      793.92    145.25 o 
  -7   7   4     2728.69     2891.33    250.09 o 
  -6   7   4     1977.63     1673.44    207.97 o 
  -5   7   4      580.07      619.23     89.31 o 
  -4   7   4     3032.01     3292.85    189.67 o 
  -3   7   4      667.57      774.56    102.98 o 
  -2   7   4      199.79      332.14     87.49 o 
  -1   7   4     2765.37     2874.57    137.46 o 
   0   7   4     1342.81     1521.28     90.77 o 
   1   7   4      191.95      199.58     57.08 o 
   2   7   4        2.24       37.22     45.98 o 
   3   7   4     4232.33     4321.96    211.21 o 
   4   7   4     1083.68     1085.01     96.87 o 
   5   7   4      142.07      195.94     71.79 o 
   6   7   4      948.00     1041.90    176.58 o 
   7   7   4      305.33      391.66    107.61 o 
   8   7   4      216.67      381.04    136.15 o 
   9   7   4        4.63      171.74    141.51 o 
  10   7   4      215.23      133.61    165.74 o 
 -12   8   4      216.46      295.19    303.73 o 
 -11   8   4       65.79      489.13    273.23 o 
 -10   8   4       58.30      127.24    134.30 o 
  -9   8   4       54.77      129.58    204.92 o 
  -8   8   4     1603.47     1601.08    262.86 o 
  -7   8   4     1228.42     1215.28    162.93 o 
  -6   8   4     1131.56     1445.63    161.27 o 
  -5   8   4      379.52      105.25     86.42 o 
  -4   8   4     6303.38     5749.28    379.62 o 
  -3   8   4     1486.22     1696.67    288.48 o 
  -2   8   4     2893.73     3109.63    170.50 o 
  -1   8   4       26.94       16.93     63.03 o 
   0   8   4     1283.39     1365.86     87.48 o 
   1   8   4       13.96       55.79     44.38 o 
   2   8   4      793.28      945.74    142.37 o 
   3   8   4       95.94      185.45     58.20 o 
   4   8   4      108.27       11.68     78.52 o 
   5   8   4       26.22       57.28     75.68 o 
   6   8   4       24.93       84.65    104.83 o 
   7   8   4       66.08      118.16    100.86 o 
   8   8   4       13.53       42.64    101.30 o 
   9   8   4        6.97      217.41    143.02 o 
  10   8   4       75.51      125.46    326.29 o 
 -12   9   4        0.95      179.31    284.21 o 
 -11   9   4       73.13      383.01    279.33 o 
 -10   9   4      569.72      785.81    174.55 o 
  -9   9   4      334.17      306.35    143.02 o 
  -8   9   4       19.65      -11.32    116.33 o 
  -7   9   4       10.96      -16.41    104.20 o 
  -6   9   4     2182.07     2119.96    202.19 o 
  -5   9   4        3.31       55.57     80.52 o 
  -4   9   4    10796.20    11118.29    688.26 o 
  -3   9   4     1759.05     1922.16    182.80 o 
  -2   9   4     3565.49     3449.25    189.92 o 
  -1   9   4     2346.59     2482.79    172.67 o 
   0   9   4    12006.24    11416.80    487.44 o 
   1   9   4     3703.05     3754.97    183.28 o 
   2   9   4      783.96      868.72    119.02 o 
   3   9   4     3637.96     3623.53    188.13 o 
   4   9   4      164.38      118.54     73.19 o 
   5   9   4     3072.71     3340.92    220.92 o 
   6   9   4       70.94      105.08     89.30 o 
   7   9   4     1038.74      934.39    135.54 o 
   8   9   4       17.83       38.27    105.19 o 
   9   9   4      298.96      628.81    163.01 o 
  10   9   4        1.53      353.41    163.49 o 
 -12  10   4        2.07      383.01    301.29 o 
 -11  10   4      535.23      519.63    307.39 o 
 -10  10   4        0.48       68.78    137.13 o 
  -9  10   4      717.98      747.63    161.53 o 
  -8  10   4       35.72      324.50    133.89 o 
  -7  10   4       59.16       14.92    104.04 o 
  -6  10   4      620.62      678.98    134.24 o 
  -5  10   4      346.45      405.04    106.94 o 
  -4  10   4     3925.12     3995.46    284.31 o 
  -3  10   4      493.74      523.01     60.01 o 
  -2  10   4     8486.03     8389.15    416.24 o 
  -1  10   4      827.29     1122.95    160.03 o 
   0  10   4    12265.15    12020.32    587.27 o 
   1  10   4      330.31      428.42     73.84 o 
   2  10   4     3627.78     3294.77    197.26 o 
   3  10   4      261.35      314.62     77.44 o 
   4  10   4     1068.57     1327.40    124.44 o 
   5  10   4      345.20      220.28     90.80 o 
   6  10   4       70.37      113.68     92.32 o 
   7  10   4      180.58      260.81    108.14 o 
   8  10   4       48.47       87.86    114.43 o 
   9  10   4       13.63      -61.97    110.97 o 
  10  10   4       18.99     -128.73    131.11 o 
 -12  11   4        0.11      770.91    341.54 o 
 -11  11   4      294.29      385.45    286.65 o 
 -10  11   4       27.78       15.09    325.68 o 
  -9  11   4       78.03       60.93    131.07 o 
  -8  11   4      111.88      125.11    132.70 o 
  -7  11   4     3500.43     3459.24    295.99 o 
  -6  11   4      700.52      687.44    139.60 o 
  -5  11   4      187.96      125.85     96.56 o 
  -4  11   4      321.63      446.26    171.99 o 
  -3  11   4      613.22      603.56     70.32 o 
  -2  11   4     2677.45     2682.25    161.16 o 
  -1  11   4       10.78       -8.53     50.66 o 
   0  11   4     1073.79     1262.02    106.87 o 
   1  11   4      131.17      105.68     64.98 o 
   2  11   4      490.13      438.32    105.04 o 
   3  11   4       56.86      101.74    100.17 o 
   4  11   4      234.42       50.12     76.13 o 
   5  11   4      748.26      720.49    128.04 o 
   6  11   4      265.40      232.45    186.72 o 
   7  11   4       73.46      232.19    109.41 o 
   8  11   4      128.04      444.96    264.73 o 
   9  11   4        3.25       48.17    131.54 o 
  10  11   4       22.84        8.90    157.34 o 
 -11  12   4       35.61      102.77    160.90 o 
 -10  12   4        0.13       31.42    155.04 o 
  -9  12   4       59.67      -43.46    127.66 o 
  -8  12   4     2349.32     3420.32   1073.41 o 
  -7  12   4        9.24      -34.08    111.64 o 
  -6  12   4      655.75      584.12    133.36 o 
  -5  12   4       49.76      112.86    101.24 o 
  -4  12   4     1909.63     1936.98    289.70 o 
  -3  12   4      809.11      933.58     88.60 o 
  -2  12   4     2072.63     2074.78    139.30 o 
  -1  12   4      770.22      787.56     85.65 o 
   0  12   4     3217.91     3128.81    189.01 o 
   1  12   4       32.87      -89.05     59.36 o 
   2  12   4     2032.30     2118.85    152.22 o 
   3  12   4       99.88       74.27     74.14 o 
   4  12   4     1627.77     1650.38    146.58 o 
   5  12   4      520.87      666.35    230.50 o 
   6  12   4      115.25      131.02    101.03 o 
   7  12   4       31.66      -40.80     99.82 o 
   8  12   4       47.58       20.21    111.37 o 
   9  12   4        4.77      107.12    127.18 o 
  10  12   4       12.29      -16.11    132.99 o 
 -11  13   4       29.70      251.28    186.63 o 
 -10  13   4        8.69      263.88    226.88 o 
  -9  13   4      518.58      577.67    170.64 o 
  -8  13   4     1112.52     1000.40    187.18 o 
  -7  13   4       19.22       36.02    119.22 o 
  -6  13   4      818.07      729.35    144.90 o 
  -5  13   4     4863.97     5048.18    567.81 o 
  -4  13   4     1996.13     1537.00    173.60 o 
  -3  13   4       39.76      -85.14     81.16 o 
  -2  13   4     4077.73     3961.88    225.51 o 
  -1  13   4       14.35      -69.62     61.84 o 
   0  13   4     1781.55     1713.02    132.50 o 
   1  13   4     1623.96     1738.45    184.06 o 
   2  13   4      606.79      594.46     95.06 o 
   3  13   4     5643.99     5851.52    319.57 o 
   4  13   4       22.31      -22.08     79.41 o 
   5  13   4     2005.32     2276.74    236.03 o 
   6  13   4        7.10     -138.66     92.44 o 
   7  13   4      926.34      982.39    142.99 o 
   8  13   4       19.79      123.63    116.23 o 
   9  13   4       45.90      125.71    146.90 o 
  10  13   4        1.86      170.71    377.52 o 
 -11  14   4      204.98      249.96    346.42 o 
 -10  14   4        4.13       99.04    158.54 o 
  -9  14   4     2142.39     2221.62    271.62 o 
  -8  14   4       22.77      112.34    143.05 o 
  -7  14   4      827.88      936.07    174.82 o 
  -6  14   4      758.61      944.52    161.12 o 
  -5  14   4     5570.34     5394.71    384.19 o 
  -4  14   4      296.59      508.42    124.58 o 
  -3  14   4      543.97      492.08    195.17 o 
  -2  14   4     1451.81     1775.25    225.59 o 
  -1  14   4      809.09      939.02    192.68 o 
   0  14   4     1177.99     1538.86    168.02 o 
   1  14   4      108.76       50.18     69.61 o 
   2  14   4      538.54      609.87    100.17 o 
   3  14   4      424.08      521.70    102.46 o 
   4  14   4      460.96      577.66    181.87 o 
   5  14   4        0.58       -7.97     92.40 o 
   6  14   4        9.05       24.42    100.32 o 
   7  14   4      105.73      -95.21     99.42 o 
   8  14   4        2.34       13.08    114.65 o 
   9  14   4        2.83       36.34    154.38 o 
  10  14   4        5.85       67.05    163.49 o 
 -11  15   4      143.40      -23.02    167.33 o 
 -10  15   4       30.14      -43.72    158.98 o 
  -9  15   4      464.89      936.46    206.46 o 
  -8  15   4       78.58      178.70    152.40 o 
  -7  15   4      996.14     1063.56    183.60 o 
  -6  15   4      193.88      271.23    133.62 o 
  -5  15   4     1252.44     1680.11    198.80 o 
  -4  15   4      707.71      838.08    145.97 o 
  -3  15   4      759.64      646.97    134.15 o 
  -2  15   4      417.38      495.63     84.49 o 
  -1  15   4      290.69      279.04     75.44 o 
   0  15   4      106.40       57.05     73.53 o 
   1  15   4     1288.33     1253.27    122.91 o 
   2  15   4     2812.06     3191.48    211.37 o 
   3  15   4        2.78      -80.78    112.48 o 
   4  15   4      158.30       93.85     96.80 o 
   5  15   4        1.06      -31.11     97.89 o 
   6  15   4      228.61      144.77    108.19 o 
   7  15   4       18.87      -10.22    111.12 o 
   8  15   4      221.43      -30.44    119.19 o 
   9  15   4        1.49     -207.01    138.00 o 
 -11  16   4       74.75      365.15    263.47 o 
 -10  16   4       60.04      223.93    177.84 o 
  -9  16   4       48.92       31.56    167.56 o 
  -8  16   4      235.88      125.92    186.02 o 
  -7  16   4      140.26      265.22    143.55 o 
  -6  16   4       52.05      203.34    132.82 o 
  -5  16   4        8.83      -61.82    184.19 o 
  -4  16   4     1427.58     1584.17    225.05 o 
  -3  16   4      347.57      489.12    128.48 o 
  -2  16   4     1833.69     1733.60    202.34 o 
  -1  16   4      627.78      697.30     98.65 o 
   0  16   4     2760.85     2903.05    193.32 o 
   1  16   4     2140.15     2014.36    161.53 o 
   2  16   4     2820.01     3425.70    226.12 o 
   3  16   4       10.70     -108.52    102.08 o 
   4  16   4       33.93       75.99     95.47 o 
   5  16   4      419.51      296.84    114.31 o 
   6  16   4       27.40      -21.64    105.72 o 
   7  16   4        0.91     -135.87    152.49 o 
   8  16   4        1.52     -157.01    142.31 o 
   9  16   4        1.89      207.28    151.23 o 
 -10  17   4       91.91       78.61    167.62 o 
  -9  17   4       27.23       63.43    172.07 o 
  -8  17   4       99.04      134.20    155.25 o 
  -7  17   4      173.71      133.54    207.36 o 
  -6  17   4      843.15      846.52    193.34 o 
  -5  17   4      148.16       93.91    123.59 o 
  -4  17   4      411.11      313.23    192.12 o 
  -3  17   4      774.24      922.95    154.33 o 
  -2  17   4      437.25      343.79    122.25 o 
  -1  17   4       60.08      227.35    109.08 o 
   0  17   4       35.80       34.01     75.00 o 
   1  17   4       36.18      -56.18     81.96 o 
   2  17   4       79.42       54.31     94.57 o 
   3  17   4     1698.88     2046.59    287.56 o 
   4  17   4       15.57      124.43    107.48 o 
   5  17   4        6.21       92.16    121.74 o 
   6  17   4      229.92      542.09    133.97 o 
   7  17   4      190.19      272.41    198.22 o 
   8  17   4       14.01      -12.95    157.67 o 
   9  17   4      101.85      367.31    184.30 o 
 -10  18   4      125.11      250.88    190.52 o 
  -9  18   4      243.93      494.78    198.50 o 
  -8  18   4       26.62       61.57    162.33 o 
  -7  18   4      906.40      988.06    199.04 o 
  -6  18   4      159.91      307.36    143.05 o 
  -5  18   4      721.72     1078.73    244.57 o 
  -4  18   4       15.44      231.11    146.98 o 
  -3  18   4     1632.50     2048.76    220.68 o 
  -2  18   4      156.93      350.77    128.58 o 
  -1  18   4      764.95      882.45    112.76 o 
   0  18   4      216.62      327.42     93.86 o 
   1  18   4     2100.72     2126.91    172.98 o 
   2  18   4      161.10      136.85     95.13 o 
   3  18   4        4.39       29.01    100.73 o 
   4  18   4      111.49       87.56    106.61 o 
   5  18   4      460.11      482.91    169.89 o 
   6  18   4        0.54      -44.90    194.70 o 
   7  18   4      128.71      164.67    161.34 o 
   8  18   4        0.41      -61.72    156.46 o 
   9  18   4        1.73       45.80    178.43 o 
 -10  19   4       61.65      134.86    243.35 o 
  -9  19   4      501.89      494.92    208.46 o 
  -8  19   4       53.99       44.46    168.58 o 
  -7  19   4      379.27      536.36    176.76 o 
  -6  19   4        1.87      -76.42    128.51 o 
  -5  19   4     1846.85     1864.39    317.14 o 
  -4  19   4       24.37     -118.52    126.25 o 
  -3  19   4     1651.30     1448.17    199.44 o 
  -2  19   4       76.82      127.84    137.84 o 
  -1  19   4     1622.63     1485.78    263.66 o 
   0  19   4     3457.07     3351.07    225.62 o 
   1  19   4      131.55      104.38     97.93 o 
   2  19   4      326.01      398.27    112.31 o 
   3  19   4     1709.71     1799.85    247.67 o 
   4  19   4      279.49      385.06    123.07 o 
   5  19   4        0.05      -85.98    112.90 o 
   6  19   4      362.71      183.36    148.98 o 
   7  19   4       56.32      -68.62    151.22 o 
   8  19   4      109.27      176.22    175.46 o 
 -10  20   4       11.35     -227.91    178.62 o 
  -9  20   4        4.51     -201.12    163.43 o 
  -8  20   4       48.88      166.55    176.03 o 
  -7  20   4       82.51      329.05    177.85 o 
  -6  20   4        2.08       95.97    142.42 o 
  -5  20   4       39.73      140.17    134.42 o 
  -4  20   4        6.89      -70.23    130.56 o 
  -3  20   4      105.83      281.19    137.84 o 
  -2  20   4       62.26       36.38    114.85 o 
  -1  20   4      386.43      438.42    106.16 o 
   0  20   4      288.54      331.13    103.84 o 
   1  20   4      122.83       42.36    117.67 o 
   2  20   4       94.72      172.99    113.91 o 
   3  20   4      350.24      394.45    127.55 o 
   4  20   4       10.43      134.52    117.52 o 
   5  20   4       39.91      -11.97    144.67 o 
   6  20   4       51.75      -81.24    148.29 o 
   7  20   4       32.05       20.23    186.02 o 
   8  20   4       15.02      157.87    164.98 o 
  -9  21   4        0.11     -210.63    179.39 o 
  -8  21   4       41.13      -12.48    176.31 o 
  -7  21   4        0.49       63.24    215.29 o 
  -6  21   4       27.02       70.77    148.96 o 
  -5  21   4        1.93     -117.12    135.32 o 
  -4  21   4       33.24      -44.61    135.75 o 
  -3  21   4      182.01      129.41    144.54 o 
  -2  21   4      542.31      468.52    154.04 o 
  -1  21   4       51.49       98.22    132.23 o 
   0  21   4       17.31      -50.13     97.08 o 
   1  21   4       37.60       -8.94    105.52 o 
   2  21   4      229.20      438.77    124.41 o 
   3  21   4       94.62       36.88    134.49 o 
   4  21   4      180.35      269.13    140.85 o 
   5  21   4      300.11      734.72    149.06 o 
   6  21   4       23.70     -266.22    177.48 o 
   7  21   4      234.10      249.66    172.81 o 
   8  21   4        0.50      115.62    179.77 o 
  -9  22   4       23.51      -41.43    206.35 o 
  -8  22   4      147.88       57.63    179.28 o 
  -7  22   4       36.29      -39.09    165.41 o 
  -6  22   4        1.50      151.35    163.82 o 
  -5  22   4      839.65      675.93    186.30 o 
  -4  22   4        5.47      134.67    152.60 o 
  -3  22   4      212.83       77.17    224.44 o 
  -2  22   4      312.81      438.43    156.94 o 
  -1  22   4      858.98      936.55    267.13 o 
   0  22   4       20.80      -83.43    103.10 o 
   1  22   4      128.47      123.63    142.50 o 
   2  22   4        2.25     -125.95    110.90 o 
   3  22   4      839.34      914.39    150.75 o 
   4  22   4       27.58      -49.65    137.87 o 
   5  22   4      177.59      669.81    181.96 o 
   6  22   4       44.02      339.87    177.28 o 
   7  22   4        1.98      307.07    207.79 o 
  -8  23   4      106.96     -104.62    181.76 o 
  -7  23   4      487.91      460.14    196.56 o 
  -6  23   4       33.63       20.18    271.40 o 
  -5  23   4      328.19      257.66    165.81 o 
  -4  23   4       10.40     -105.04    144.78 o 
  -3  23   4       12.77     -167.93    163.45 o 
  -2  23   4      103.14      303.06    155.25 o 
  -1  23   4     1157.76     1059.35    204.31 o 
   0  23   4      167.81      207.09    117.46 o 
   1  23   4      171.33       90.36    113.89 o 
   2  23   4      140.53       82.49    157.95 o 
   3  23   4      124.98      -98.26    167.72 o 
   4  23   4      525.15      375.19    214.68 o 
   5  23   4        1.06       55.45    155.59 o 
   6  23   4      224.83      329.06    181.64 o 
   7  23   4       24.35      143.27    319.55 o 
  -8  24   4        4.29      162.59    206.60 o 
  -7  24   4        5.28        5.05    185.35 o 
  -6  24   4      727.80      655.12    210.56 o 
  -5  24   4        4.25       -0.75    160.78 o 
  -4  24   4      206.11      477.39    210.41 o 
  -3  24   4      253.03      324.07    167.48 o 
  -2  24   4      633.10      694.50    180.98 o 
  -1  24   4        0.05       70.38    147.99 o 
   0  24   4      455.93       45.26    160.21 o 
   1  24   4        6.80      -80.20    115.20 o 
   2  24   4        9.57      105.01    122.97 o 
   3  24   4       23.87     -202.40    134.93 o 
   4  24   4      176.48        3.11    161.43 o 
   5  24   4       36.99       27.78    199.44 o 
   6  24   4       47.46      -41.68    174.03 o 
   7  24   4        8.15      -32.03    144.11 o 
  -8  25   4       43.23      -31.16    300.07 o 
  -7  25   4       18.98     -252.30    172.09 o 
  -6  25   4      293.16      124.30    278.11 o 
  -5  25   4       12.78     -109.87    172.60 o 
  -4  25   4      197.62      139.09    167.00 o 
  -3  25   4       39.78       21.91    160.87 o 
  -2  25   4      368.93      141.84    161.01 o 
  -1  25   4      157.17     -104.63    152.29 o 
   0  25   4        0.22        2.33    154.97 o 
   1  25   4        2.75       71.29    119.49 o 
   2  25   4       10.72       89.52    143.17 o 
   3  25   4        5.06     -135.87    153.69 o 
   4  25   4        5.11       45.68    165.75 o 
   5  25   4      201.90      340.67    180.57 o 
   6  25   4       74.43      232.98    196.92 o 
  -7  26   4       33.05      -52.68    198.29 o 
  -6  26   4       30.61      173.53    191.38 o 
  -5  26   4      350.21      115.64    361.67 o 
  -4  26   4       96.88      103.12    175.33 o 
  -3  26   4        5.10      131.06    165.88 o 
  -2  26   4      110.95        0.26    158.63 o 
  -1  26   4     1059.57     1039.22    212.59 o 
   0  26   4       53.09      140.96    172.61 o 
   1  26   4       25.15      112.24    151.33 o 
   2  26   4       39.75      123.68    151.77 o 
   3  26   4      200.26      426.32    174.65 o 
   4  26   4       18.01      -30.02    166.50 o 
   5  26   4       10.79      224.22    420.83 o 
   6  26   4        2.85     -157.60    275.67 o 
  -6  27   4        0.36     -261.64    178.87 o 
  -5  27   4        1.82      339.64    202.12 o 
  -4  27   4       22.09     -127.23    166.73 o 
  -3  27   4      146.42     -181.52    165.96 o 
  -2  27   4       98.04     -180.68    157.55 o 
  -1  27   4      149.79      264.76    172.91 o 
   0  27   4        1.62      -38.02    161.90 o 
   1  27   4       26.63      -31.71    214.68 o 
   2  27   4        0.68      -53.81    156.25 o 
   3  27   4       21.64      -98.61    155.38 o 
   4  27   4        0.75      -15.79    170.22 o 
   5  27   4        5.61      -85.11    180.44 o 
  -6  28   4       26.43       89.10    282.99 o 
  -5  28   4        1.91     -173.36    252.50 o 
  -4  28   4       19.61       22.32    189.04 o 
  -3  28   4       15.14     -245.54    176.06 o 
  -2  28   4      796.05      410.27    229.32 o 
  -1  28   4       78.96       63.60    184.43 o 
   0  28   4       52.56        4.88    204.92 o 
   1  28   4       34.32      167.11    225.66 o 
   2  28   4      133.15       26.89    168.58 o 
   3  28   4        0.59     -175.26    151.43 o 
   4  28   4       21.81     -172.42    174.37 o 
  -5  29   4        2.17      -29.21    203.09 o 
  -4  29   4      107.58      -25.42    187.22 o 
  -3  29   4      115.25       32.11    193.71 o 
  -2  29   4      177.71      103.56    238.47 o 
  -1  29   4        2.90     -273.23    204.92 o 
   0  29   4       52.18      152.47    228.10 o 
   1  29   4        0.46       48.79    231.76 o 
   2  29   4       81.18     -323.24    219.56 o 
   3  29   4       70.83     -112.65    308.00 o 
  -4  30   4        4.48      -13.01    194.01 o 
  -3  30   4       64.26     -137.30    198.05 o 
  -2  30   4        2.11      159.79    246.40 o 
  -1  30   4       29.56     -207.36    214.68 o 
   0  30   4        2.32       58.55    243.96 o 
   1  30   4       87.09      184.19    258.59 o 
   2  30   4        0.57     -119.54    236.64 o 
  -3  31   4        0.05     -101.24    273.23 o 
  -2  31   4       35.10      -18.30    235.42 o 
  -1  31   4      135.72      714.80    292.75 o 
   0  31   4       36.47      -74.41    241.52 o 
   1  31   4       12.22      -17.08    237.86 o 
 -10   1   5      315.95      611.11    230.54 o 
  -9   1   5      596.50      613.28    145.74 o 
  -8   1   5      993.90     1027.58    202.48 o 
  -7   1   5     1051.46     1130.93    143.11 o 
  -6   1   5     3514.59     3306.23    194.47 o 
  -5   1   5     3249.73     3314.49    157.82 o 
  -4   1   5     5104.45     5124.64    225.90 o 
  -3   1   5      161.76      233.13     38.35 o 
  -2   1   5     6228.49     6112.24    265.46 o 
  -1   1   5      204.82      224.90     39.96 o 
   0   1   5     5312.08     5086.93    227.83 o 
   1   1   5      244.98      212.16     47.07 o 
   2   1   5     4833.49     4874.10    227.16 o 
   3   1   5     1144.61     1152.56     89.87 o 
   4   1   5     1925.55     1646.76    129.58 o 
   5   1   5      115.29       76.17     66.37 o 
   6   1   5      865.43      745.04     98.09 o 
   7   1   5       15.10      -37.60     79.26 o 
   8   1   5       80.34      121.99     93.55 o 
   9   1   5      188.14      295.23    124.14 o 
  10   1   5       38.56       70.78    130.10 o 
 -10   2   5        0.73      202.48    207.36 o 
  -9   2   5      692.57      956.31    241.52 o 
  -8   2   5      807.01      717.23    130.10 o 
  -7   2   5     2953.62     3223.19    261.93 o 
  -6   2   5     3010.30     3061.31    184.33 o 
  -5   2   5     2984.99     2896.77    168.92 o 
  -4   2   5     7668.51     7883.13    337.37 o 
  -3   2   5      546.37      556.14     46.82 o 
  -2   2   5     6193.11     6374.02    275.91 o 
  -1   2   5       18.38       33.12     34.17 o 
   0   2   5       16.59      -23.72     46.48 o 
   1   2   5     1139.94     1103.28     79.51 o 
   2   2   5      136.67       95.94     50.44 o 
   3   2   5     2290.60     2107.10    127.07 o 
   4   2   5      121.87      158.76     60.84 o 
   5   2   5      901.44      745.22     89.02 o 
   6   2   5        9.20       98.71     74.61 o 
   7   2   5     1713.72     1663.30    231.61 o 
   8   2   5       25.73      144.77     94.69 o 
   9   2   5      482.83      346.18    112.89 o 
  10   2   5       45.66      208.28    130.48 o 
 -11   3   5      437.42      534.27    251.28 o 
 -10   3   5      170.43      262.25    222.00 o 
  -9   3   5      208.78      408.63    192.73 o 
  -8   3   5      788.87     1371.04    256.16 o 
  -7   3   5     2051.10     2046.39    151.20 o 
  -6   3   5     3014.24     2996.42    182.36 o 
  -5   3   5      348.86      423.62     65.68 o 
  -4   3   5     4488.17     4263.35    275.48 o 
  -3   3   5     3299.55     3348.56    189.05 o 
  -2   3   5     3654.29     3388.24    157.95 o 
  -1   3   5      498.16      613.24     52.18 o 
   0   3   5      640.07      649.59     59.67 o 
   1   3   5     7583.34     7569.59    331.94 o 
   2   3   5     1005.86      955.98     80.68 o 
   3   3   5      433.05      525.05     98.75 o 
   4   3   5     1397.14     1353.43    106.57 o 
   5   3   5     1337.14     1158.37    141.03 o 
   6   3   5      100.69      176.66     78.59 o 
   7   3   5        6.88      -34.48     84.43 o 
   8   3   5      133.75      -21.16    141.20 o 
   9   3   5       20.86       16.08    102.23 o 
  10   3   5        0.95     -147.32    159.79 o 
 -11   4   5      115.43      229.32    245.18 o 
 -10   4   5      184.86      279.33    223.22 o 
  -9   4   5       43.13     -145.15    175.65 o 
  -8   4   5      343.21      272.01    173.21 o 
  -7   4   5      986.75     1026.30    204.92 o 
  -6   4   5      901.32     1025.48    139.07 o 
  -5   4   5       57.41      -36.61     50.41 o 
  -4   4   5     1263.51     1466.26    109.37 o 
  -3   4   5       30.80       38.23     51.40 o 
  -2   4   5      427.34      411.94     43.34 o 
  -1   4   5      764.02      775.56     59.89 o 
   0   4   5      316.01      431.30     51.82 o 
   1   4   5    10033.14    10195.92    439.22 o 
   2   4   5     2382.89     2163.78    164.65 o 
   3   4   5      236.74      364.77     66.63 o 
   4   4   5     1111.06     1069.67    115.85 o 
   5   4   5        1.36       18.23     67.11 o 
   6   4   5      814.46      758.41    101.43 o 
   7   4   5      431.79      391.89     97.48 o 
   8   4   5      230.51      184.78     99.86 o 
   9   4   5        1.53      188.97    120.97 o 
  10   4   5        9.94      171.19    245.34 o 
 -12   5   5      123.62      775.78    304.95 o 
 -11   5   5       95.54      440.34    262.25 o 
 -10   5   5      160.77      312.27    223.22 o 
  -9   5   5      649.45       82.95    191.51 o 
  -8   5   5       10.40      -34.15    171.99 o 
  -7   5   5     1352.24     1494.98    166.43 o 
  -6   5   5      341.44      285.64     89.66 o 
  -5   5   5       98.67       25.60     55.29 o 
  -4   5   5     1310.18     1263.68    101.63 o 
  -3   5   5     2060.71     2248.98    159.78 o 
  -2   5   5    13372.24    13226.37    554.64 o 
  -1   5   5      145.09      137.44     38.49 o 
   0   5   5     4710.67     4507.05    208.20 o 
   1   5   5    21503.07    21307.71   1043.92 o 
   2   5   5     2571.01     2569.99    170.84 o 
   3   5   5       59.18       58.38     65.23 o 
   4   5   5     4858.38     4543.53    342.83 o 
   5   5   5      466.88      564.70    108.69 o 
   6   5   5       77.15       37.48     87.41 o 
   7   5   5        1.05      -94.58     80.84 o 
   8   5   5       63.93       75.91     97.60 o 
   9   5   5       22.30       25.27    112.38 o 
  10   5   5        4.09      -41.76    130.08 o 
 -12   6   5        1.88      228.10    278.11 o 
 -11   6   5       55.33     -104.90    234.20 o 
 -10   6   5      544.91      609.89    261.03 o 
  -9   6   5      171.51      459.86    223.22 o 
  -8   6   5     1534.46     1534.33    368.38 o 
  -7   6   5     1168.23     1124.94    147.63 o 
  -6   6   5      240.58      117.70     86.65 o 
  -5   6   5      346.85      287.71     90.44 o 
  -4   6   5      748.68      709.06     78.35 o 
  -3   6   5       16.67        1.91     48.90 o 
  -2   6   5     7297.38     7110.13    307.71 o 
  -1   6   5     1000.75      998.65     88.37 o 
   0   6   5        8.08       43.77     50.90 o 
   1   6   5     6307.21     6343.08    286.38 o 
   2   6   5      690.42      691.60     75.54 o 
   3   6   5      532.54      605.06     82.92 o 
   4   6   5      320.59      327.23     72.56 o 
   5   6   5      607.53      734.22    151.25 o 
   6   6   5      225.11      282.79    106.04 o 
   7   6   5       91.70       45.03    101.65 o 
   8   6   5        6.84      -99.36    102.69 o 
   9   6   5      135.59       89.31    119.94 o 
  10   6   5        0.60      -67.61    128.27 o 
 -12   7   5      273.44      606.23    295.19 o 
 -11   7   5      105.82      491.57    265.91 o 
 -10   7   5      706.37      769.69    269.57 o 
  -9   7   5      501.38      419.61    222.00 o 
  -8   7   5       25.80      -91.60    103.87 o 
  -7   7   5     1277.09     1082.62    154.62 o 
  -6   7   5     1509.77     1445.39    179.92 o 
  -5   7   5     5539.06     5807.61    387.73 o 
  -4   7   5      371.45      451.33     93.56 o 
  -3   7   5     3915.28     4064.71    223.12 o 
  -2   7   5     4293.88     4272.12    194.49 o 
  -1   7   5    14471.57    14184.71    596.74 o 
   0   7   5      662.96      688.71     65.17 o 
   1   7   5     6870.34     6968.35    312.72 o 
   2   7   5      866.37      841.92     81.42 o 
   3   7   5      309.59      254.00     65.94 o 
   4   7   5      248.00      236.96     72.64 o 
   5   7   5      936.06      867.34    134.69 o 
   6   7   5       18.58        5.34     90.07 o 
   7   7   5      158.99       15.24    289.70 o 
   8   7   5       25.92       34.03    134.07 o 
   9   7   5        0.58      -70.33    111.96 o 
  10   7   5        3.27     -123.95    120.43 o 
 -12   8   5       36.32      717.24    323.24 o 
 -11   8   5      102.40      396.43    284.21 o 
 -10   8   5      406.14      428.15    236.64 o 
  -9   8   5     2742.20     2910.41    426.93 o 
  -8   8   5       39.87      226.08    120.39 o 
  -7   8   5      191.73      243.64    115.48 o 
  -6   8   5     1378.90     1301.22    203.70 o 
  -5   8   5     5364.95     4921.94    395.21 o 
  -4   8   5     1639.40     1748.26    167.39 o 
  -3   8   5     4493.46     4432.14    241.88 o 
  -2   8   5     1359.72     1357.95    102.64 o 
  -1   8   5      300.92      283.31     48.61 o 
   0   8   5       79.39       73.14     46.04 o 
   1   8   5      271.69      214.63     56.87 o 
   2   8   5      670.53      785.69     82.36 o 
   3   8   5        0.47      -27.86     56.94 o 
   4   8   5     1659.27     1814.04    132.14 o 
   5   8   5        1.49      -15.64     73.53 o 
   6   8   5     2026.47     1909.49    213.47 o 
   7   8   5      191.47      315.30    138.79 o 
   8   8   5      539.12      404.16    297.63 o 
   9   8   5       17.61      147.40    161.05 o 
  10   8   5      151.25       85.71    177.60 o 
 -12   9   5       24.10       68.31    276.89 o 
 -11   9   5       20.93     -200.05    235.42 o 
 -10   9   5      269.13      333.00    254.94 o 
  -9   9   5       61.93      184.84    124.09 o 
  -8   9   5      550.83      652.85    151.57 o 
  -7   9   5     1032.41      905.01    293.97 o 
  -6   9   5       41.89      145.70    148.81 o 
  -5   9   5        0.91       -9.43     83.54 o 
  -4   9   5      387.20      491.24    108.04 o 
  -3   9   5      169.58      294.58    116.49 o 
  -2   9   5      269.58      373.22     44.30 o 
  -1   9   5     6323.77     6164.42    274.84 o 
   0   9   5     1436.27     1512.65    147.57 o 
   1   9   5      727.35      724.62     75.46 o 
   2   9   5      408.63      577.93     74.84 o 
   3   9   5       58.05      -12.98     60.99 o 
   4   9   5      702.44      749.14     93.50 o 
   5   9   5      179.27      118.36     81.29 o 
   6   9   5       11.71      -15.48     95.68 o 
   7   9   5        2.25        3.55    129.98 o 
   8   9   5        8.80      126.34    142.75 o 
   9   9   5       10.16       97.80    141.89 o 
  10   9   5       17.44      -97.95    128.65 o 
 -12  10   5       71.48      690.40    334.22 o 
 -11  10   5        0.00       14.64    265.91 o 
 -10  10   5      489.59      236.64    251.28 o 
  -9  10   5       36.00       77.84    128.36 o 
  -8  10   5       30.65       56.88    120.72 o 
  -7  10   5      141.32      187.65    118.56 o 
  -6  10   5     1294.05     1542.92    278.11 o 
  -5  10   5       85.85        0.98     92.83 o 
  -4  10   5       10.86      113.13     88.15 o 
  -3  10   5      554.19      634.07    115.47 o 
  -2  10   5      436.01      513.70     67.49 o 
  -1  10   5     1190.82     1236.87     87.36 o 
   0  10   5        1.06       64.32     50.09 o 
   1  10   5      144.19      203.08     59.67 o 
   2  10   5      387.09      515.43     75.76 o 
   3  10   5       89.22      112.30     67.09 o 
   4  10   5       84.36       87.67     73.07 o 
   5  10   5      549.91      754.10    117.47 o 
   6  10   5      262.44      192.61    105.54 o 
   7  10   5       38.69       -8.54    103.08 o 
   8  10   5      231.38      374.49    134.13 o 
   9  10   5        0.59      -83.25    149.69 o 
  10  10   5        7.65       62.29    121.87 o 
 -11  11   5       23.88      420.83    286.65 o 
 -10  11   5      159.91      209.80    262.25 o 
  -9  11   5      626.17      840.91    181.85 o 
  -8  11   5     1265.29     1455.91    200.91 o 
  -7  11   5       52.38      -11.16    115.94 o 
  -6  11   5     2277.16     2038.35    211.69 o 
  -5  11   5     5985.23     5755.77    399.02 o 
  -4  11   5        4.93       19.95     90.12 o 
  -3  11   5     5258.13     4758.22    334.06 o 
  -2  11   5      185.30      207.42     96.33 o 
  -1  11   5     6581.29     6071.56    318.06 o 
   0  11   5       40.37       35.41     64.17 o 
   1  11   5     8897.12     8785.50    391.82 o 
   2  11   5      345.32      379.89     93.89 o 
   3  11   5     3180.47     3959.75    245.42 o 
   4  11   5       54.13       11.67     85.01 o 
   5  11   5      414.73      762.79    120.59 o 
   6  11   5       10.85       35.12    102.58 o 
   7  11   5      144.00      161.07    111.83 o 
   8  11   5       10.56       45.12    120.95 o 
   9  11   5        8.55      177.36    161.60 o 
  10  11   5        1.76      140.98    176.93 o 
 -11  12   5       17.16      -26.84    254.94 o 
 -10  12   5       52.39     -241.52    215.90 o 
  -9  12   5      250.56      270.93    159.94 o 
  -8  12   5      302.02      311.99    165.89 o 
  -7  12   5     1603.08     1610.43    246.40 o 
  -6  12   5      672.32      948.26    159.57 o 
  -5  12   5      650.07      811.50    148.47 o 
  -4  12   5        7.58       56.68     96.54 o 
  -3  12   5       20.87      175.29    102.43 o 
  -2  12   5      317.56      376.10    108.86 o 
  -1  12   5     2458.67     2581.57    167.80 o 
   0  12   5        0.83      103.75     74.77 o 
   1  12   5     1039.37      833.56    104.74 o 
   2  12   5      779.36      898.97    163.30 o 
   3  12   5      598.13      809.58    135.50 o 
   4  12   5      382.98      311.22     97.83 o 
   5  12   5       15.43      105.39    107.64 o 
   6  12   5      469.23      389.42    120.64 o 
   7  12   5        4.17      -50.57    107.85 o 
   8  12   5      415.07      566.02    146.61 o 
   9  12   5       79.01       66.16    134.81 o 
 -11  13   5       18.13      -10.98    289.09 o 
 -10  13   5      193.94      136.65    215.29 o 
  -9  13   5      343.70      507.92    174.82 o 
  -8  13   5      187.68       84.72    133.59 o 
  -7  13   5      260.04      178.04    130.07 o 
  -6  13   5       21.66       35.37    111.14 o 
  -5  13   5      583.92      662.04    170.16 o 
  -4  13   5     1155.24     1331.23    165.27 o 
  -3  13   5      210.25      137.87    104.71 o 
  -2  13   5      342.62      261.84    188.46 o 
  -1  13   5      128.57      100.11    116.42 o 
   0  13   5     1146.25     1318.41    121.81 o 
   1  13   5      102.61      143.66     80.74 o 
   2  13   5     1219.87     1166.24    121.60 o 
   3  13   5        7.97      -46.70     77.64 o 
   4  13   5      195.72      199.49     98.53 o 
   5  13   5        1.25      -12.31    140.33 o 
   6  13   5       53.25      -44.52    102.15 o 
   7  13   5       15.01      269.50    120.10 o 
   8  13   5        0.63      139.03    128.44 o 
   9  13   5        1.04       61.16    122.86 o 
 -11  14   5        0.35      276.89    304.95 o 
 -10  14   5      712.48      817.14    203.67 o 
  -9  14   5      113.50     -108.02    151.44 o 
  -8  14   5      292.47      321.94    154.22 o 
  -7  14   5      106.04       41.24    133.21 o 
  -6  14   5      222.23      282.59    140.14 o 
  -5  14   5      148.08      133.69    115.32 o 
  -4  14   5     2899.26     2961.71    261.78 o 
  -3  14   5      249.70      209.51    118.43 o 
  -2  14   5      688.34      676.59    132.75 o 
  -1  14   5       25.13       30.71     74.52 o 
   0  14   5        2.16        0.48     73.97 o 
   1  14   5       51.00       43.05     76.19 o 
   2  14   5       10.69      -35.51     79.78 o 
   3  14   5      559.89      571.35    108.26 o 
   4  14   5       97.62       57.87    102.05 o 
   5  14   5      126.18      227.63    111.37 o 
   6  14   5      169.42      300.00    157.57 o 
   7  14   5       68.22      147.15    121.27 o 
   8  14   5       74.58      -83.80    123.22 o 
   9  14   5       12.28      225.91    159.51 o 
 -11  15   5       13.00      491.57    303.73 o 
 -10  15   5      697.26      560.38    195.47 o 
  -9  15   5        7.28     -130.35    157.81 o 
  -8  15   5      294.00       23.73    155.96 o 
  -7  15   5       39.80      -19.44    131.28 o 
  -6  15   5       12.81      -26.52    277.50 o 
  -5  15   5       83.85      129.66    225.66 o 
  -4  15   5      515.02      588.22    142.31 o 
  -3  15   5     1659.00     1748.83    466.57 o 
  -2  15   5        4.40       37.38    236.03 o 
  -1  15   5     3196.83     3564.01    217.56 o 
   0  15   5       22.49      -42.82     71.90 o 
   1  15   5     3723.15     3398.20    221.35 o 
   2  15   5       36.64     -118.96     81.83 o 
   3  15   5     2135.10     2426.42    193.44 o 
   4  15   5        7.60     -109.24     91.39 o 
   5  15   5      882.63      952.95    264.86 o 
   6  15   5       52.65      126.40    116.76 o 
   7  15   5        1.94      113.48    177.67 o 
   8  15   5       15.99       65.29    123.83 o 
   9  15   5        0.44       40.47    169.47 o 
 -10  16   5        0.73      134.99    171.38 o 
  -9  16   5       13.89      151.53    166.52 o 
  -8  16   5       30.02      -26.45    151.71 o 
  -7  16   5      385.51      240.96    156.40 o 
  -6  16   5        6.23        9.33    126.34 o 
  -5  16   5      199.02       40.92    126.43 o 
  -4  16   5        0.08       10.60    112.36 o 
  -3  16   5       46.68        9.52    112.88 o 
  -2  16   5       67.60       88.59    217.12 o 
  -1  16   5      575.31      610.44    227.49 o 
   0  16   5       37.71       42.11     80.54 o 
   1  16   5     2149.90     2150.68    294.94 o 
   2  16   5       37.95       62.57     96.08 o 
   3  16   5     1328.64     1472.88    158.24 o 
   4  16   5      322.12      140.98    148.76 o 
   5  16   5       21.60       98.38    111.29 o 
   6  16   5      124.08      489.42    133.51 o 
   7  16   5        2.83        8.18    128.60 o 
   8  16   5       16.26      136.63    132.82 o 
   9  16   5       61.74      231.63    179.24 o 
 -10  17   5       12.98     -191.56    151.70 o 
  -9  17   5      262.21      222.41    203.09 o 
  -8  17   5      719.09      975.92    211.27 o 
  -7  17   5       10.52       -3.62    131.92 o 
  -6  17   5      798.89      815.33    179.57 o 
  -5  17   5      226.62      267.22    145.00 o 
  -4  17   5     2351.60     2166.66    232.30 o 
  -3  17   5       98.18       37.43    112.01 o 
  -2  17   5     1690.18     1844.10    206.38 o 
  -1  17   5      122.97      251.67    122.59 o 
   0  17   5      532.04      497.64    100.47 o 
   1  17   5     1126.52     1553.76    197.46 o 
   2  17   5     2731.22     2365.72    190.07 o 
   3  17   5      463.89      517.89    123.89 o 
   4  17   5       51.53       96.55    105.39 o 
   5  17   5       19.26      -35.88    108.27 o 
   6  17   5      235.45      132.33    122.95 o 
   7  17   5       37.44     -155.10    122.39 o 
   8  17   5        0.70       -4.47    168.78 o 
 -10  18   5       59.85      253.56    242.74 o 
  -9  18   5       24.25      291.21    192.26 o 
  -8  18   5      887.41      776.16    206.46 o 
  -7  18   5       15.83       10.27    143.05 o 
  -6  18   5     1338.43     1258.22    207.85 o 
  -5  18   5      168.49      229.21    146.62 o 
  -4  18   5     1209.39     1346.94    197.31 o 
  -3  18   5      164.90      221.39    223.22 o 
  -2  18   5     1333.84     1233.21    180.76 o 
  -1  18   5        0.26       63.82    118.47 o 
   0  18   5     1380.93     1307.44    241.26 o 
   1  18   5       49.05       45.87    102.53 o 
   2  18   5      304.56      267.96    111.46 o 
   3  18   5       60.31       81.09    110.83 o 
   4  18   5      132.21      238.53    224.41 o 
   5  18   5      304.30      420.92    132.77 o 
   6  18   5      203.48      399.78    137.46 o 
   7  18   5      135.65      189.25    150.41 o 
   8  18   5        0.70     -109.87    164.50 o 
 -10  19   5       61.61     -121.60    190.85 o 
  -9  19   5       29.88     -257.11    171.41 o 
  -8  19   5       36.93      156.39    168.73 o 
  -7  19   5        1.52      302.50    241.52 o 
  -6  19   5       77.00      349.41    164.27 o 
  -5  19   5      220.15      252.87    203.70 o 
  -4  19   5      800.75      655.35    237.86 o 
  -3  19   5      368.97      375.62    147.31 o 
  -2  19   5      817.63      604.91    163.45 o 
  -1  19   5      171.81      101.14    129.04 o 
   0  19   5      666.45      848.44    123.81 o 
   1  19   5      692.14      668.09    123.26 o 
   2  19   5       79.03      -13.73    102.28 o 
   3  19   5      137.40      329.08    120.57 o 
   4  19   5        6.62      -26.42    114.22 o 
   5  19   5      119.78      222.20    126.10 o 
   6  19   5        1.28       24.53    248.15 o 
   7  19   5       61.97      278.83    172.72 o 
   8  19   5       26.21      118.34    180.53 o 
  -9  20   5      169.66      307.66    489.13 o 
  -8  20   5       32.76      -71.47    178.03 o 
  -7  20   5      206.72      293.78    205.53 o 
  -6  20   5      187.19       98.99    155.14 o 
  -5  20   5      257.66      272.72    162.35 o 
  -4  20   5        9.90     -173.77    123.09 o 
  -3  20   5      112.71      387.38    151.71 o 
  -2  20   5      119.24       97.01    135.70 o 
  -1  20   5      218.11      -14.23    129.91 o 
   0  20   5       26.36       39.59    127.94 o 
   1  20   5       34.56       23.92    102.13 o 
   2  20   5        7.29     -145.26    110.07 o 
   3  20   5       34.28       90.79    149.34 o 
   4  20   5       44.11      167.00    124.44 o 
   5  20   5      901.40      999.54    167.34 o 
   6  20   5       66.64       32.76    176.87 o 
   7  20   5        5.59     -111.86    243.35 o 
  -9  21   5      477.61      413.16    218.65 o 
  -8  21   5      111.54      110.68    176.62 o 
  -7  21   5      293.04      153.19    182.53 o 
  -6  21   5      636.43      715.39    202.14 o 
  -5  21   5       57.55       27.40    289.09 o 
  -4  21   5      368.39      412.65    161.58 o 
  -3  21   5      311.31      164.39    144.75 o 
  -2  21   5     1880.68     1774.95    228.02 o 
  -1  21   5       12.06     -157.31    129.07 o 
   0  21   5      187.11      173.33    142.79 o 
   1  21   5       79.47      127.33    107.42 o 
   2  21   5      586.27      541.43    147.74 o 
   3  21   5       16.03       -8.54    118.23 o 
   4  21   5      198.94      523.84    142.18 o 
   5  21   5        1.38      -79.84    123.98 o 
   6  21   5      170.10       73.64    300.07 o 
   7  21   5        0.66     -109.10    172.28 o 
  -9  22   5        0.48      -29.99    263.47 o 
  -8  22   5        2.27       37.42    184.95 o 
  -7  22   5       24.55       18.24    183.58 o 
  -6  22   5      275.23      -48.88    337.27 o 
  -5  22   5       26.04       84.08    166.90 o 
  -4  22   5     1102.43     1141.59    574.52 o 
  -3  22   5       32.95      103.08    145.12 o 
  -2  22   5      466.83      288.53    155.78 o 
  -1  22   5       25.63      153.23    184.80 o 
   0  22   5        4.67      222.65    153.15 o 
   1  22   5       43.81       73.40    118.22 o 
   2  22   5       72.25     -165.98    120.44 o 
   3  22   5       24.68       -8.14    124.68 o 
   4  22   5       12.38       62.85    133.13 o 
   5  22   5        8.15      -16.98    156.55 o 
   6  22   5        0.93      295.89    181.76 o 
   7  22   5       14.01     -225.46    171.72 o 
  -8  23   5        6.84     -293.04    337.27 o 
  -7  23   5       40.28     -148.71    170.33 o 
  -6  23   5        1.20       98.47    175.21 o 
  -5  23   5        3.12       25.45    156.83 o 
  -4  23   5       90.86      113.33    159.06 o 
  -3  23   5       18.49       39.81    154.29 o 
  -2  23   5      262.40      317.51    167.33 o 
  -1  23   5       80.35      -34.74    144.39 o 
   0  23   5      454.74      331.62    250.06 o 
   1  23   5        0.22      -56.95    178.09 o 
   2  23   5      145.72      208.37    143.80 o 
   3  23   5        0.47      104.63    135.33 o 
   4  23   5       29.05      154.36    189.07 o 
   5  23   5      140.06      177.61    172.40 o 
   6  23   5       14.36       15.53    181.01 o 
  -8  24   5        2.11      -80.26    198.16 o 
  -7  24   5       83.70      -30.17    197.00 o 
  -6  24   5       24.02       28.62    169.38 o 
  -5  24   5      105.43      244.95    184.71 o 
  -4  24   5       79.35      -44.42    153.20 o 
  -3  24   5      203.14      119.43    155.17 o 
  -2  24   5       65.28      188.62    203.09 o 
  -1  24   5       24.05      -24.13    203.70 o 
   0  24   5        3.93      -31.59    293.36 o 
   1  24   5        6.95      -76.47    284.82 o 
   2  24   5       12.18     -186.82    126.57 o 
   3  24   5       13.65     -110.81    132.12 o 
   4  24   5        3.82      -79.79    158.64 o 
   5  24   5        2.18      170.83    212.85 o 
   6  24   5        5.54      171.65    181.71 o 
  -7  25   5       62.26     -199.02    187.49 o 
  -6  25   5       54.97     -208.05    254.33 o 
  -5  25   5      382.87      306.48    197.99 o 
  -4  25   5       73.97       59.56    170.58 o 
  -3  25   5        7.10     -120.51    160.31 o 
  -2  25   5      371.90      299.06    284.21 o 
  -1  25   5       35.97      100.98    165.15 o 
   0  25   5       26.96      221.77    176.26 o 
   1  25   5       65.57      -24.86    166.50 o 
   2  25   5      257.59      396.57    151.62 o 
   3  25   5       30.45       68.04    169.48 o 
   4  25   5       76.09       31.94    171.20 o 
   5  25   5        5.76      242.93    186.55 o 
  -7  26   5       32.29       -3.17    204.99 o 
  -6  26   5        0.09     -227.41    183.16 o 
  -5  26   5       66.56      298.09    198.88 o 
  -4  26   5        3.66     -233.66    204.92 o 
  -3  26   5       16.16     -118.29    159.43 o 
  -2  26   5      290.61      109.69    180.53 o 
  -1  26   5      502.11      225.76    169.94 o 
   0  26   5        1.38     -226.36    150.91 o 
   1  26   5        4.80       24.70    176.39 o 
   2  26   5       72.21     -307.39    204.92 o 
   3  26   5        3.74     -130.86    169.48 o 
   4  26   5        5.48      156.57    209.80 o 
   5  26   5        0.08     -244.16    162.77 o 
  -6  27   5       54.98      -67.08    207.46 o 
  -5  27   5       25.67      280.02    300.07 o 
  -4  27   5      128.28      -47.15    185.33 o 
  -3  27   5       72.12      -81.92    162.40 o 
  -2  27   5       52.46      146.21    291.53 o 
  -1  27   5      283.70       52.69    180.46 o 
   0  27   5       35.02     -376.61    462.91 o 
   1  27   5       50.88      329.34    242.74 o 
   2  27   5       96.64      192.73    245.18 o 
   3  27   5        0.63     -133.78    171.94 o 
   4  27   5       19.05      -57.35    177.21 o 
  -5  28   5       44.62       93.58    206.84 o 
  -4  28   5        4.26     -146.54    186.35 o 
  -3  28   5      509.12      537.85    212.49 o 
  -2  28   5      111.85       19.42    433.02 o 
  -1  28   5       12.61     -144.21    330.56 o 
   0  28   5       41.31     -143.74    179.97 o 
   1  28   5      102.26      -20.74    228.10 o 
   2  28   5       55.20      761.15    286.65 o 
   3  28   5       73.87      119.54    252.50 o 
  -4  29   5       43.61     -220.01    184.58 o 
  -3  29   5      160.63       32.83    472.06 o 
  -2  29   5       19.94     -118.59    243.35 o 
  -1  29   5       52.90       14.20    336.05 o 
   0  29   5        0.45       86.60    259.81 o 
   1  29   5       12.80      -45.13    219.56 o 
   2  29   5       37.22       78.07    253.72 o 
   3  29   5        6.53      361.06    272.01 o 
  -3  30   5       46.02     -135.44    190.02 o 
  -2  30   5        7.52       31.11    372.04 o 
  -1  30   5        2.65       20.74    250.06 o 
   0  30   5       21.96      198.83    265.91 o 
   1  30   5        1.96      -58.55    240.30 o 
  -8   0   6     2790.77     2673.77    342.76 o 
  -7   0   6      146.25        3.66    132.96 o 
  -6   0   6      713.87      840.43    176.87 o 
  -5   0   6      545.94      368.38    139.06 o 
  -4   0   6     1287.16     1283.30    116.42 o 
  -3   0   6    13538.15    12787.54    761.84 o 
  -2   0   6      978.67     1167.31    114.17 o 
  -1   0   6     5406.95     4971.77    319.56 o 
   0   0   6       13.18       -4.13     61.82 o 
   1   0   6    19892.66    19673.72   1166.41 o 
   2   0   6       43.16       18.36     70.91 o 
   3   0   6     7493.50     6947.61    452.76 o 
   4   0   6        0.02       41.29    105.51 o 
   5   0   6     2015.95     1579.48    180.27 o 
   6   0   6      340.21      317.80    121.57 o 
   7   0   6       81.95      245.18    135.11 o 
   8   0   6       48.48      -96.94    126.26 o 
   9   0   6        6.16      -99.87    366.55 o 
  10   0   6       15.58      -81.89    152.71 o 
  -9   1   6        1.12     -181.75    169.55 o 
  -8   1   6      393.87      406.25    120.52 o 
  -7   1   6        0.36      -96.49     84.22 o 
  -6   1   6      516.64      527.43    303.12 o 
  -5   1   6       99.36       65.76     80.40 o 
  -4   1   6     4688.42     4921.53    265.40 o 
  -3   1   6     1217.07     1193.01     79.05 o 
  -2   1   6      679.18      722.57     63.51 o 
  -1   1   6       35.23      -49.91     41.81 o 
   0   1   6     1231.58     1421.23     93.55 o 
   1   1   6       23.46      -13.55     55.11 o 
   2   1   6     1642.55     1665.20    112.54 o 
   3   1   6       17.06       15.81     73.77 o 
   4   1   6     1022.11      914.47     95.82 o 
   5   1   6        2.58       -5.16     67.47 o 
   6   1   6       44.57      -11.84     76.28 o 
   7   1   6      369.64      433.72    101.29 o 
   8   1   6      461.51      370.80    109.95 o 
   9   1   6      107.03      -19.29    108.53 o 
  10   1   6       60.51     -108.98    114.99 o 
  -9   2   6       26.95      214.68    191.51 o 
  -8   2   6       80.45      -39.03    154.91 o 
  -7   2   6        7.11      -24.01    112.22 o 
  -6   2   6      152.19      172.67     91.71 o 
  -5   2   6       84.78      110.36     59.65 o 
  -4   2   6     1285.80     1432.52    110.67 o 
  -3   2   6      181.51      182.00     44.06 o 
  -2   2   6     2080.69     2184.51    117.65 o 
  -1   2   6      187.02      226.64     73.77 o 
   0   2   6      477.35      576.78     85.39 o 
   1   2   6      940.50     1094.98     99.65 o 
   2   2   6     1954.23     2094.46    176.06 o 
   3   2   6       43.64       -7.85     55.75 o 
   4   2   6       22.17       32.77     64.89 o 
   5   2   6        7.16      -41.54     67.73 o 
   6   2   6       10.24      -96.21     77.67 o 
   7   2   6       31.19       27.50     90.09 o 
   8   2   6       44.23       -8.24     96.28 o 
   9   2   6        4.43       53.34    111.53 o 
  10   2   6       58.22     -139.76    122.72 o 
 -10   3   6     1237.78     1344.21    298.85 o 
  -9   3   6      145.85      137.84    182.97 o 
  -8   3   6      721.39      642.83    212.24 o 
  -7   3   6       28.10      -14.64    146.37 o 
  -6   3   6     1113.82     1189.30    142.55 o 
  -5   3   6     1697.83     1602.35    123.65 o 
  -4   3   6     7765.06     7736.52    399.01 o 
  -3   3   6       90.11       99.92     58.74 o 
  -2   3   6     4591.94     4533.85    205.77 o 
  -1   3   6     2114.18     2225.11    120.13 o 
   0   3   6     2435.57     2539.77    135.41 o 
   1   3   6      143.47      116.50     51.89 o 
   2   3   6      160.80      210.75     60.39 o 
   3   3   6      114.42      113.22     67.78 o 
   4   3   6     1734.73     1668.73    126.71 o 
   5   3   6       98.09      128.10     77.02 o 
   6   3   6      469.75      575.42    103.17 o 
   7   3   6        3.60       14.26    105.46 o 
   8   3   6      440.08      244.38    104.66 o 
   9   3   6      261.92      161.21    113.13 o 
  10   3   6        3.72       17.49    131.09 o 
 -10   4   6     1289.85     1356.40    293.97 o 
  -9   4   6       52.18      -65.87    176.87 o 
  -8   4   6      263.59      467.18    187.85 o 
  -7   4   6       46.08      278.11    167.11 o 
  -6   4   6      739.95      881.12    121.63 o 
  -5   4   6     1921.31     1888.36    136.34 o 
  -4   4   6      731.12      821.58     88.30 o 
  -3   4   6     4424.00     4300.58    238.10 o 
  -2   4   6      151.66      202.18     54.05 o 
  -1   4   6     2528.05     2441.44    128.10 o 
   0   4   6     1344.99     1371.50     92.18 o 
   1   4   6    18053.56    18425.48    774.15 o 
   2   4   6       55.82       60.44     55.16 o 
   3   4   6     1952.36     1893.73    127.82 o 
   4   4   6       87.77       62.31     68.58 o 
   5   4   6      580.55      528.66     93.53 o 
   6   4   6       16.92       -9.49     80.56 o 
   7   4   6      823.97      898.20    180.41 o 
   8   4   6       53.47      -16.03    101.81 o 
   9   4   6        5.31       29.60    104.28 o 
  10   4   6       13.58      -54.10    136.95 o 
 -11   5   6       83.27      170.77    258.59 o 
 -10   5   6       87.76       48.79    217.12 o 
  -9   5   6      209.41      630.63    240.30 o 
  -8   5   6      168.44      379.35    198.83 o 
  -7   5   6      537.69      587.94    195.17 o 
  -6   5   6       33.57       72.37     87.70 o 
  -5   5   6      592.27      404.69    104.90 o 
  -4   5   6      716.49      670.20     94.43 o 
  -3   5   6        6.98      -33.28     56.52 o 
  -2   5   6     1147.25     1244.27     80.79 o 
  -1   5   6     1533.57     1573.44     97.61 o 
   0   5   6     7308.92     7274.36    322.92 o 
   1   5   6        6.86        9.64     51.43 o 
   2   5   6        0.59        7.44     55.01 o 
   3   5   6        1.77        1.78     72.02 o 
   4   5   6       57.59       97.51     70.64 o 
   5   5   6       26.94      -52.38     73.56 o 
   6   5   6       60.19      112.78     87.89 o 
   7   5   6       54.21       32.62     90.97 o 
   8   5   6       12.57       33.39    102.19 o 
   9   5   6      200.19      409.04    144.07 o 
  10   5   6        4.54       39.74    134.76 o 
 -12   6   6       34.81      589.16    311.05 o 
 -11   6   6      232.28      637.95    273.23 o 
 -10   6   6       19.55      -80.51    213.46 o 
  -9   6   6       11.67      239.08    219.56 o 
  -8   6   6      504.62      687.96    234.20 o 
  -7   6   6      570.55      734.31    206.14 o 
  -6   6   6      478.46      732.37    289.70 o 
  -5   6   6      964.95     1106.11    161.01 o 
  -4   6   6     2810.62     2620.73    214.82 o 
  -3   6   6        4.90      -58.85     54.60 o 
  -2   6   6     4188.68     4222.32    195.16 o 
  -1   6   6       49.77       81.16     46.12 o 
   0   6   6     3922.10     3897.48    189.32 o 
   1   6   6     1936.14     1886.43    119.19 o 
   2   6   6     1198.15     1058.32    136.67 o 
   3   6   6      319.55      235.47     87.70 o 
   4   6   6     2722.09     2343.65    153.97 o 
   5   6   6      212.22      180.71    108.63 o 
   6   6   6      533.15      442.43     98.34 o 
   7   6   6       51.76      104.07     96.00 o 
   8   6   6       50.45     -106.85    149.65 o 
   9   6   6       25.03       74.60    129.73 o 
  10   6   6       10.20      144.85    142.95 o 
 -12   7   6       15.81      551.34    300.07 o 
 -11   7   6       18.27     -215.90    240.30 o 
 -10   7   6       55.82       78.07    222.00 o 
  -9   7   6      139.95      235.42    212.24 o 
  -8   7   6      477.35      486.70    209.80 o 
  -7   7   6     1683.21     1296.47    245.18 o 
  -6   7   6      770.86      602.10    131.74 o 
  -5   7   6      912.14     1142.65    143.30 o 
  -4   7   6     2777.22     2495.26    450.10 o 
  -3   7   6      412.11      442.21    123.49 o 
  -2   7   6       77.24       79.61     74.54 o 
  -1   7   6       51.89       -9.50     44.04 o 
   0   7   6     8466.42     8962.16    460.74 o 
   1   7   6      948.97     1264.74    194.89 o 
   2   7   6        3.23       -5.29     73.58 o 
   3   7   6       50.35        1.16     76.39 o 
   4   7   6        1.87        8.38     83.83 o 
   5   7   6      167.21      175.09     98.98 o 
   6   7   6      285.42      142.03     91.37 o 
   7   7   6      174.73       49.53     94.54 o 
   8   7   6      209.36      299.08    129.51 o 
   9   7   6       53.60      133.23    128.62 o 
 -12   8   6       11.32     -231.76    272.01 o 
 -11   8   6        4.24       10.98    242.74 o 
 -10   8   6      265.64      343.98    262.25 o 
  -9   8   6       30.36     -159.79    193.95 o 
  -8   8   6       15.03      -74.41    178.09 o 
  -7   8   6      190.67      178.75    154.91 o 
  -6   8   6      177.27      215.50    109.01 o 
  -5   8   6       20.70       52.78     91.31 o 
  -4   8   6       75.35      198.48     93.68 o 
  -3   8   6      188.64      260.84     96.42 o 
  -2   8   6      499.48      671.50     82.46 o 
  -1   8   6     2326.05     2163.39    150.41 o 
   0   8   6     3873.38     3961.48    231.54 o 
   1   8   6      570.60      628.54     80.08 o 
   2   8   6      857.37      935.45    118.84 o 
   3   8   6      839.14      836.76    115.50 o 
   4   8   6      821.97      988.28    126.58 o 
   5   8   6      456.19      663.33    179.06 o 
   6   8   6       71.88      197.29    138.94 o 
   7   8   6        1.37       82.89     97.38 o 
   8   8   6       11.54      284.36    125.29 o 
   9   8   6        1.79      146.35    132.90 o 
 -11   9   6      381.19      565.98    295.19 o 
 -10   9   6        2.01      433.02    248.84 o 
  -9   9   6      796.93      650.15    257.38 o 
  -8   9   6       89.90      225.66    213.46 o 
  -7   9   6     6207.73     6211.13    434.47 o 
  -6   9   6     1048.05     1248.27    307.39 o 
  -5   9   6     2945.05     2612.43    231.92 o 
  -4   9   6        1.66       -1.65     91.70 o 
  -3   9   6     2347.17     2216.52    203.02 o 
  -2   9   6       14.72      -49.68     84.11 o 
  -1   9   6     1265.55     1222.41    110.43 o 
   0   9   6        8.74      -75.64     50.42 o 
   1   9   6      400.82      413.40     71.33 o 
   2   9   6        3.13      -22.64     61.73 o 
   3   9   6       79.87       39.82     68.37 o 
   4   9   6      365.30      449.42     94.65 o 
   5   9   6      155.91       47.73     86.39 o 
   6   9   6       26.75       24.57    108.13 o 
   7   9   6      331.12      297.24    150.87 o 
   8   9   6       10.19      -28.04    114.91 o 
   9   9   6       28.66      372.66    140.54 o 
 -11  10   6      411.75      807.50    326.90 o 
 -10  10   6        1.33      101.24    234.20 o 
  -9  10   6      886.08     1205.15    304.95 o 
  -8  10   6       37.79      -58.07    190.90 o 
  -7  10   6      614.46      512.66    267.74 o 
  -6  10   6      819.21      948.24    237.25 o 
  -5  10   6     2297.90     1954.98    200.76 o 
  -4  10   6     3004.46     2855.88    342.76 o 
  -3  10   6      399.90      307.10    107.27 o 
  -2  10   6     4097.31     4245.74    307.74 o 
  -1  10   6      175.98      178.23     64.40 o 
   0  10   6     5253.03     5261.46    250.57 o 
   1  10   6       79.82      117.59     63.47 o 
   2  10   6     3023.35     3164.18    182.58 o 
   3  10   6       39.70      -58.70     70.71 o 
   4  10   6      728.30      818.85    108.18 o 
   5  10   6      108.11       65.00     89.40 o 
   6  10   6      545.27      453.35    126.24 o 
   7  10   6       19.10      139.50    146.51 o 
   8  10   6       69.98      317.08    335.44 o 
   9  10   6      124.13       81.47    132.12 o 
 -11  11   6       18.42       50.01    262.25 o 
 -10  11   6       17.55      173.21    256.16 o 
  -9  11   6      168.03      526.95    263.47 o 
  -8  11   6       59.70      168.28    191.51 o 
  -7  11   6     1676.56     1575.34    198.97 o 
  -6  11   6      151.54       65.26    116.18 o 
  -5  11   6      361.51      430.36    129.90 o 
  -4  11   6     1503.75     1406.41    209.19 o 
  -3  11   6        4.06      104.18     98.19 o 
  -2  11   6      980.72     1062.10    145.93 o 
  -1  11   6      644.22      729.85     92.72 o 
   0  11   6      230.85      312.80     67.64 o 
   1  11   6      151.52       93.55     62.26 o 
   2  11   6       21.50        4.43     68.19 o 
   3  11   6       27.82       30.70     75.67 o 
   4  11   6       69.19       76.39     84.50 o 
   5  11   6       25.29       94.11    105.13 o 
   6  11   6       15.02      105.20    115.04 o 
   7  11   6        0.37      181.52    126.70 o 
   8  11   6        5.16      117.31    289.09 o 
   9  11   6        3.81     -145.14    160.37 o 
 -11  12   6       30.91      622.09    322.02 o 
 -10  12   6      104.49      275.67    273.23 o 
  -9  12   6        7.02      145.15    242.74 o 
  -8  12   6        1.59      -26.42    128.68 o 
  -7  12   6        6.83      179.88    126.00 o 
  -6  12   6     1082.60     1067.92    172.74 o 
  -5  12   6      515.22      572.11    195.78 o 
  -4  12   6     1798.03     1782.74    195.70 o 
  -3  12   6      218.08      327.87    116.35 o 
  -2  12   6     2111.53     2475.32    223.70 o 
  -1  12   6      734.68      924.05    143.02 o 
   0  12   6      327.29      485.03     74.66 o 
   1  12   6      531.75      432.99     77.81 o 
   2  12   6      417.03      401.89    100.88 o 
   3  12   6       34.61       76.08     90.84 o 
   4  12   6      138.26       61.70     95.52 o 
   5  12   6       33.17        5.91    102.64 o 
   6  12   6      209.79      103.71    114.39 o 
   7  12   6       18.17      151.06    120.51 o 
   8  12   6       15.22       42.55    176.87 o 
   9  12   6       34.86       99.21    167.84 o 
 -11  13   6      190.91       10.98    267.13 o 
 -10  13   6       71.37      243.96    278.11 o 
  -9  13   6      200.39      107.34    250.06 o 
  -8  13   6        0.37        4.09    218.34 o 
  -7  13   6     4014.21     4211.81    353.85 o 
  -6  13   6        1.02      -18.61    225.05 o 
  -5  13   6     2255.03     2069.15    224.08 o 
  -4  13   6      393.51      147.21    325.68 o 
  -3  13   6     2557.84     2196.07    217.43 o 
  -2  13   6      290.95      241.69    114.17 o 
  -1  13   6      167.03      222.79    113.80 o 
   0  13   6        0.36       35.69     76.31 o 
   1  13   6       71.31      162.31     89.60 o 
   2  13   6       92.47       62.44    100.97 o 
   3  13   6       88.32       35.85     92.50 o 
   4  13   6        1.89      111.67    104.46 o 
   5  13   6      260.98      333.61    117.89 o 
   6  13   6      224.19      185.28    121.33 o 
   7  13   6        7.34       43.84    122.70 o 
   8  13   6       63.28       49.69    133.14 o 
   9  13   6      205.86      153.41    176.35 o 
 -11  14   6        4.51     -101.24    269.57 o 
 -10  14   6        6.04      590.38    317.14 o 
  -9  14   6       93.79       79.08    167.93 o 
  -8  14   6        0.94      405.02    166.42 o 
  -7  14   6     1839.97     1736.76    298.85 o 
  -6  14   6      558.19      619.46    237.86 o 
  -5  14   6      721.05      780.71    310.44 o 
  -4  14   6      732.24      924.45    164.57 o 
  -3  14   6     3680.04     3338.30    531.83 o 
  -2  14   6     3326.09     3266.41    277.50 o 
  -1  14   6      806.20      716.09    142.14 o 
   0  14   6      724.32      814.46    196.86 o 
   1  14   6       10.16      -28.29     82.50 o 
   2  14   6     1138.33     1197.42    138.49 o 
   3  14   6        4.84      -23.34     93.73 o 
   4  14   6      294.10      237.75    109.19 o 
   5  14   6      262.57      312.44    121.04 o 
   6  14   6       99.04      -32.18    114.70 o 
   7  14   6       73.38     -178.38    118.92 o 
   8  14   6       86.40      430.85    153.02 o 
 -10  15   6      105.94      280.55    304.95 o 
  -9  15   6      207.50      354.06    191.51 o 
  -8  15   6      119.48       18.86    145.66 o 
  -7  15   6        9.21     -251.45    231.15 o 
  -6  15   6       20.21      -67.38    179.92 o 
  -5  15   6      463.29      457.47    143.87 o 
  -4  15   6       92.27       58.02    120.84 o 
  -3  15   6       82.94      100.09    124.52 o 
  -2  15   6        0.03     -155.36    103.57 o 
  -1  15   6        0.94      101.93    112.76 o 
   0  15   6       11.40       44.02     82.65 o 
   1  15   6      186.64      214.62     96.33 o 
   2  15   6       55.87      164.77     94.61 o 
   3  15   6       55.91      180.16    105.06 o 
   4  15   6       18.33      117.77    105.65 o 
   5  15   6        1.05      -37.98    108.70 o 
   6  15   6      194.80      116.49    125.50 o 
   7  15   6       41.10      203.81    135.66 o 
   8  15   6      122.43      117.04    143.85 o 
 -10  16   6       88.18       15.86    258.59 o 
  -9  16   6        2.29      -98.98    162.56 o 
  -8  16   6      445.83      687.27    195.70 o 
  -7  16   6       25.30       67.24    146.25 o 
  -6  16   6       68.65       10.28    139.76 o 
  -5  16   6      117.94      103.09    295.19 o 
  -4  16   6       12.65       68.47    123.92 o 
  -3  16   6       53.31        8.16    119.54 o 
  -2  16   6     1087.23     1411.09    448.27 o 
  -1  16   6      452.91      586.70    148.55 o 
   0  16   6      680.72      824.49    157.95 o 
   1  16   6       35.41       25.45    114.68 o 
   2  16   6       42.25       34.08     98.81 o 
   3  16   6     1159.46      851.19    225.06 o 
   4  16   6      587.30      932.68    145.19 o 
   5  16   6      213.80      244.13    127.90 o 
   6  16   6        1.31      -22.42    122.64 o 
   7  16   6       16.94     -154.32    172.65 o 
   8  16   6       17.17       73.46    143.32 o 
 -10  17   6       18.63     -117.10    279.33 o 
  -9  17   6      381.28      722.15    217.57 o 
  -8  17   6      148.25      319.68    179.15 o 
  -7  17   6      638.75      379.57    165.92 o 
  -6  17   6       28.30      -48.35    273.84 o 
  -5  17   6      190.55      200.54    148.35 o 
  -4  17   6       77.91      110.27    134.23 o 
  -3  17   6     1259.53     1329.56    191.72 o 
  -2  17   6        6.31       60.89    272.62 o 
  -1  17   6      366.43      223.47    164.67 o 
   0  17   6      384.64      395.40    145.08 o 
   1  17   6      322.52      318.76    168.00 o 
   2  17   6      573.99      649.02    184.27 o 
   3  17   6     2113.54     2260.81    234.48 o 
   4  17   6        7.17      -13.45    111.06 o 
   5  17   6      187.31      231.04    126.62 o 
   6  17   6        3.13      -95.39    120.68 o 
   7  17   6        2.01       50.94    137.47 o 
   8  17   6       11.04       68.55    194.01 o 
 -10  18   6        0.83      261.86    208.91 o 
  -9  18   6       12.98       27.19    179.69 o 
  -8  18   6       16.24       -3.49    169.16 o 
  -7  18   6      401.81      524.05    184.13 o 
  -6  18   6      106.94      163.26    147.62 o 
  -5  18   6      180.92      154.68    153.08 o 
  -4  18   6      108.30      308.48    153.17 o 
  -3  18   6     1287.17     1207.65    194.85 o 
  -2  18   6       35.34      206.37    130.61 o 
  -1  18   6      395.10      603.97    171.38 o 
   0  18   6      325.00      167.52    139.43 o 
   1  18   6     1037.42     1356.56    375.52 o 
   2  18   6       74.33     -151.04    103.06 o 
   3  18   6      876.77      889.42    147.06 o 
   4  18   6      592.43      292.90    152.41 o 
   5  18   6       28.46       -5.99    117.59 o 
   6  18   6        1.17       67.02    131.15 o 
   7  18   6      137.60      195.29    186.33 o 
  -9  19   6       16.91      -26.43    333.00 o 
  -8  19   6      126.11       99.98    184.96 o 
  -7  19   6       30.67     -225.01    156.97 o 
  -6  19   6      486.60      511.38    215.90 o 
  -5  19   6        2.66     -169.96    139.11 o 
  -4  19   6      284.82      242.82    297.63 o 
  -3  19   6      393.45      226.96    151.77 o 
  -2  19   6      378.31      449.83    156.21 o 
  -1  19   6       51.09       74.83    135.82 o 
   0  19   6       32.52       36.91    127.44 o 
   1  19   6      120.49      -85.92    137.73 o 
   2  19   6      397.85      446.36    126.55 o 
   3  19   6      262.64      280.17    123.38 o 
   4  19   6      442.67      347.58    137.91 o 
   5  19   6       15.45      -51.96    127.20 o 
   6  19   6       27.09       12.00    135.03 o 
   7  19   6        5.32       16.39    144.10 o 
  -9  20   6        0.06      138.71    199.37 o 
  -8  20   6      395.75      316.22    205.14 o 
  -7  20   6       10.01     -103.89    156.75 o 
  -6  20   6      314.22      522.01    193.31 o 
  -5  20   6       21.18      156.02    159.74 o 
  -4  20   6        6.08       84.22    151.62 o 
  -3  20   6      135.51      253.27    154.16 o 
  -2  20   6      106.73       83.76    145.47 o 
  -1  20   6      401.06      247.92    149.59 o 
   0  20   6       85.03      172.73    149.91 o 
   1  20   6      508.16      580.62    320.19 o 
   2  20   6       84.33      -47.05    115.86 o 
   3  20   6      277.94      -77.13    116.82 o 
   4  20   6      124.23      218.82    137.35 o 
   5  20   6        1.28       72.21    131.16 o 
   6  20   6        4.78      278.65    146.57 o 
   7  20   6       10.14     -110.54    170.49 o 
  -9  21   6       17.97       51.47    197.71 o 
  -8  21   6      513.52      252.89    201.36 o 
  -7  21   6      199.66      321.64    193.12 o 
  -6  21   6       20.95      181.75    176.82 o 
  -5  21   6      175.69       71.16    165.27 o 
  -4  21   6      288.38      156.98    163.67 o 
  -3  21   6       16.85       71.89    151.82 o 
  -2  21   6      267.44      296.75    190.90 o 
  -1  21   6      130.14      102.10    143.27 o 
   0  21   6       32.26     -132.58    137.62 o 
   1  21   6       25.64      151.31    157.90 o 
   2  21   6        8.10     -159.81    195.22 o 
   3  21   6      254.52       56.33    307.97 o 
   4  21   6       10.74     -142.55    124.50 o 
   5  21   6        1.82       33.07    136.76 o 
   6  21   6        0.11      125.17    176.51 o 
  -8  22   6        1.92      105.54    203.47 o 
  -7  22   6       16.63     -261.55    174.37 o 
  -6  22   6       98.26      150.63    180.91 o 
  -5  22   6      305.66       -0.22    159.30 o 
  -4  22   6       11.71      101.52    162.30 o 
  -3  22   6      382.88      478.17    173.32 o 
  -2  22   6       13.18     -174.44    141.67 o 
  -1  22   6     1305.02      900.84    190.71 o 
   0  22   6       39.87       92.51    231.76 o 
   1  22   6      133.37       86.82    155.53 o 
   2  22   6        4.81     -144.28    154.57 o 
   3  22   6      382.90      337.91    147.56 o 
   4  22   6        5.10      -68.60    131.29 o 
   5  22   6        1.91       20.53    147.98 o 
   6  22   6       13.12     -127.40    170.75 o 
  -8  23   6       50.28      136.37    207.01 o 
  -7  23   6        0.70       99.66    190.03 o 
  -6  23   6      188.24      325.71    218.95 o 
  -5  23   6       27.02      243.31    242.13 o 
  -4  23   6      210.01      174.76    170.35 o 
  -3  23   6       97.80       -3.70    173.82 o 
  -2  23   6      492.76      705.04    194.49 o 
  -1  23   6       68.83     -206.75    137.84 o 
   0  23   6      118.13       54.15    148.43 o 
   1  23   6       27.61      -77.13    157.51 o 
   2  23   6        6.06     -227.73    151.82 o 
   3  23   6        4.88      117.20    141.43 o 
   4  23   6        2.11      131.11    140.95 o 
   5  23   6       11.09      -62.02    226.88 o 
   6  23   6      311.47      103.28    198.22 o 
  -7  24   6        3.01      291.94    205.60 o 
  -6  24   6       49.26      -88.44    173.21 o 
  -5  24   6        0.96     -203.66    169.06 o 
  -4  24   6      287.41      234.73    179.02 o 
  -3  24   6       12.64     -144.54    214.07 o 
  -2  24   6       14.96      -57.03    171.99 o 
  -1  24   6      449.64      170.03    161.27 o 
   0  24   6      388.24      294.42    182.99 o 
   1  24   6       14.49      109.70    171.18 o 
   2  24   6      135.38      299.93    189.60 o 
   3  24   6        9.61      -15.61    173.97 o 
   4  24   6        0.79      -91.65    169.47 o 
   5  24   6       69.60     -122.89    297.02 o 
  -7  25   6       28.01       10.60    199.37 o 
  -6  25   6      184.89      127.39    293.36 o 
  -5  25   6        1.27     -263.47    175.65 o 
  -4  25   6       66.34      -32.69    165.57 o 
  -3  25   6       31.07       36.17    185.81 o 
  -2  25   6        3.39      -44.97    155.67 o 
  -1  25   6        1.20      101.81    197.61 o 
   0  25   6       10.26       93.44    174.88 o 
   1  25   6       30.54       -2.26    168.79 o 
   2  25   6        0.75     -145.65    175.16 o 
   3  25   6        9.55     -255.60    406.19 o 
   4  25   6       15.06       50.90    178.14 o 
   5  25   6      101.36      283.76    184.47 o 
  -6  26   6        1.00     -263.13    175.42 o 
  -5  26   6       58.93       41.83    304.34 o 
  -4  26   6        6.31     -261.11    174.07 o 
  -3  26   6       62.65       -0.10    317.75 o 
  -2  26   6      293.85        5.58    425.10 o 
  -1  26   6      169.41       71.44    181.68 o 
   0  26   6       20.72     -173.23    184.19 o 
   1  26   6      157.99       37.97    171.21 o 
   2  26   6        6.07     -176.06    180.30 o 
   3  26   6       59.35      109.78    250.06 o 
   4  26   6        1.01      220.78    263.47 o 
  -5  27   6        3.57       23.93    202.47 o 
  -4  27   6       56.69      119.75    195.19 o 
  -3  27   6       29.91      -10.47    189.07 o 
  -2  27   6      102.94      212.64    190.17 o 
  -1  27   6       17.48        1.82    194.48 o 
   0  27   6       30.19     -151.70    257.38 o 
   1  27   6        1.15      -52.97    191.76 o 
   2  27   6       61.57       81.73    254.94 o 
   3  27   6       81.98      192.73    268.35 o 
  -5  28   6        0.78      175.22    219.24 o 
  -4  28   6      169.24      -86.73    199.22 o 
  -3  28   6        2.87      -70.88    225.05 o 
  -2  28   6        3.54      -47.21    245.18 o 
  -1  28   6       29.29       -7.93    193.07 o 
   0  28   6      122.97       42.93    470.84 o 
   1  28   6       42.62      186.19    198.99 o 
   2  28   6       71.43      -54.89    242.74 o 
  -3  29   6        4.22      153.74    212.91 o 
  -2  29   6       98.10      207.72    206.47 o 
  -1  29   6       67.43       69.63    189.77 o 
   0  29   6       16.27      247.33    214.60 o 
   1  29   6        3.19      253.72    254.94 o 
  -8   1   7      498.42      742.85    212.24 o 
  -7   1   7        1.43     -198.83    141.50 o 
  -6   1   7       85.09      -50.47    100.48 o 
  -5   1   7       62.90       51.51    149.42 o 
  -4   1   7       67.54       23.68     96.59 o 
  -3   1   7        1.04      -31.83     93.99 o 
  -2   1   7     3305.89     3393.38    168.74 o 
  -1   1   7       93.08       96.69     52.09 o 
   0   1   7     5606.24     5702.09    262.28 o 
   1   1   7        7.79      -65.86     59.34 o 
   2   1   7     1808.45     2055.40    134.23 o 
   3   1   7      146.97      131.63     71.36 o 
   4   1   7      817.41      812.28    100.05 o 
   5   1   7       42.04       79.64     81.29 o 
   6   1   7      913.67      889.96    117.07 o 
   7   1   7       47.59     -103.60     89.76 o 
   8   1   7       11.81      191.94    110.01 o 
   9   1   7        6.60       60.68    115.91 o 
  -9   2   7      772.18      733.09    236.64 o 
  -8   2   7        6.91      250.06    179.31 o 
  -7   2   7     2856.55     2535.94    343.98 o 
  -6   2   7       66.89      126.87    104.73 o 
  -5   2   7     4062.49     3926.40    292.80 o 
  -4   2   7       16.91     -117.05     86.14 o 
  -3   2   7     3379.03     3507.37    208.56 o 
  -2   2   7     1040.04     1100.99     84.14 o 
  -1   2   7     1536.29     1725.20    108.40 o 
   0   2   7        2.29       41.43     52.38 o 
   1   2   7     1665.46     1699.49    180.46 o 
   2   2   7       19.60       24.38     61.34 o 
   3   2   7       81.41       49.51     70.08 o 
   4   2   7      332.40      376.21     87.76 o 
   5   2   7      151.10      104.60     82.16 o 
   6   2   7      184.68      154.73     91.11 o 
   7   2   7       23.35      167.62    113.03 o 
   8   2   7      274.39      217.69    110.93 o 
   9   2   7      175.08      138.18    118.21 o 
  -9   3   7      159.37      125.64    195.17 o 
  -8   3   7        4.43     -206.75    137.84 o 
  -7   3   7      269.58      447.66    185.41 o 
  -6   3   7       59.34      -50.01    143.93 o 
  -5   3   7      930.83      919.57    136.20 o 
  -4   3   7     2207.00     2373.11    161.51 o 
  -3   3   7      839.99      922.87    109.13 o 
  -2   3   7      603.97      749.13    108.33 o 
  -1   3   7       84.82       32.98     88.03 o 
   0   3   7     1297.16     1446.82    102.29 o 
   1   3   7       30.94       16.07     57.96 o 
   2   3   7     2001.26     2017.19    135.16 o 
   3   3   7      622.36      554.81     87.02 o 
   4   3   7      315.19      156.02     83.32 o 
   5   3   7      145.35      273.06     88.87 o 
   6   3   7      185.03      262.72    100.36 o 
   7   3   7      570.74      549.89    173.24 o 
   8   3   7       17.19       74.60    108.60 o 
   9   3   7       31.00      108.05    116.32 o 
 -10   4   7      388.30      302.51    242.74 o 
  -9   4   7        2.98      237.86    208.58 o 
  -8   4   7      801.96     1091.71    247.62 o 
  -7   4   7      779.77      957.53    225.66 o 
  -6   4   7     1472.25     1428.37    246.40 o 
  -5   4   7      382.20      648.93    193.95 o 
  -4   4   7     3133.45     3077.68    193.50 o 
  -3   4   7      799.19      769.16     94.83 o 
  -2   4   7     1689.70     1747.96    136.93 o 
  -1   4   7        1.22      -65.68     48.21 o 
   0   4   7      537.45      616.76     97.76 o 
   1   4   7      663.99      724.62     80.12 o 
   2   4   7       22.47       49.62     70.49 o 
   3   4   7       57.68       44.93     70.29 o 
   4   4   7      461.81      459.73     94.81 o 
   5   4   7       66.82      -11.12     82.89 o 
   6   4   7       29.61       57.12     89.05 o 
   7   4   7       56.49       45.59    100.07 o 
   8   4   7      110.23      -87.20    104.63 o 
   9   4   7       31.92      -58.68    126.76 o 
 -10   5   7      189.23      113.44    230.54 o 
  -9   5   7      216.43      407.41    219.56 o 
  -8   5   7       58.29       14.64    176.87 o 
  -7   5   7       32.21      -10.98    169.55 o 
  -6   5   7      150.83       40.25    161.01 o 
  -5   5   7       59.97      117.33     90.12 o 
  -4   5   7      628.72      692.96    193.34 o 
  -3   5   7     1329.94     1155.21    110.89 o 
  -2   5   7      501.31      466.44     82.29 o 
  -1   5   7      749.69      885.15     96.83 o 
   0   5   7     2604.35     2610.89    146.75 o 
   1   5   7      253.51      341.08     73.77 o 
   2   5   7      845.49      941.17    112.53 o 
   3   5   7     1176.70     1274.66    117.43 o 
   4   5   7      572.32      698.26    169.18 o 
   5   5   7        7.42       68.40     87.62 o 
   6   5   7       83.47       31.98     93.88 o 
   7   5   7       79.22      217.32    103.42 o 
   8   5   7        5.80       64.22    109.29 o 
   9   5   7       44.66      -31.25    118.66 o 
 -11   6   7       70.02      492.79    292.75 o 
 -10   6   7        2.48      204.92    240.30 o 
  -9   6   7      872.11      685.52    251.28 o 
  -8   6   7      116.20       75.63    185.41 o 
  -7   6   7     2034.24     1680.87    293.97 o 
  -6   6   7      806.01      806.28    225.66 o 
  -5   6   7     1813.16     1817.01    181.49 o 
  -4   6   7     1085.61     1083.04    171.38 o 
  -3   6   7     2398.34     2417.05    164.82 o 
  -2   6   7       79.70      -67.64     60.38 o 
  -1   6   7     1239.59     1292.09     94.35 o 
   0   6   7      129.22      158.93     57.91 o 
   1   6   7        8.44       56.77     62.60 o 
   2   6   7      207.16      181.30     71.60 o 
   3   6   7      294.17      267.36     78.20 o 
   4   6   7       45.74       83.99     81.65 o 
   5   6   7        9.14       61.65     86.94 o 
   6   6   7      107.92      -37.69    110.60 o 
   7   6   7       54.01      -49.45    102.24 o 
   8   6   7       31.83      194.79    117.13 o 
   9   6   7        1.25      -10.85    133.02 o 
 -11   7   7       86.53     -338.49    225.66 o 
 -10   7   7       33.05     -224.44    219.56 o 
  -9   7   7        4.04      -84.17    185.41 o 
  -8   7   7      541.76      424.49    214.68 o 
  -7   7   7      271.61      -15.86    175.65 o 
  -6   7   7        4.94      -34.15    175.65 o 
  -5   7   7      832.47      962.70    145.14 o 
  -4   7   7      145.33      182.01    103.57 o 
  -3   7   7     3097.86     2853.27    443.39 o 
  -2   7   7      485.46      616.75     89.50 o 
  -1   7   7     2366.33     2537.44    142.72 o 
   0   7   7      724.88      831.42     81.69 o 
   1   7   7     4117.09     4203.59    212.64 o 
   2   7   7      441.72      351.21     77.18 o 
   3   7   7     1236.84     1359.27    119.64 o 
   4   7   7      314.74      157.02     86.18 o 
   5   7   7      268.14      314.74     98.85 o 
   6   7   7        5.89       78.80    106.03 o 
   7   7   7      121.56      145.87    107.68 o 
   8   7   7       46.97      -10.01    112.78 o 
   9   7   7        0.53      184.42    139.68 o 
 -11   8   7        0.89      -28.06    256.16 o 
 -10   8   7      353.35      298.85    252.50 o 
  -9   8   7       15.88     -314.71    209.80 o 
  -8   8   7      840.08      829.46    264.69 o 
  -7   8   7      330.33      246.40    202.48 o 
  -6   8   7     1879.28     2074.37    361.06 o 
  -5   8   7      858.10      782.67    140.39 o 
  -4   8   7     1830.89     1570.01    193.34 o 
  -3   8   7      183.96       54.49     98.77 o 
  -2   8   7      369.66      457.15    117.36 o 
  -1   8   7      358.94      400.49     83.44 o 
   0   8   7     3776.21     3614.25    184.93 o 
   1   8   7       63.08      145.53     66.59 o 
   2   8   7      162.30      121.22     73.12 o 
   3   8   7      157.53      117.13     78.14 o 
   4   8   7      125.74      132.04     81.95 o 
   5   8   7      305.75      250.22     94.98 o 
   6   8   7        3.16       64.65     97.02 o 
   7   8   7       35.43      -26.75    101.95 o 
   8   8   7      249.14      -46.46    120.79 o 
   9   8   7        7.10      104.20    138.29 o 
 -11   9   7        1.33       46.35    286.65 o 
 -10   9   7      158.60      345.20    259.81 o 
  -9   9   7       17.37      206.14    220.78 o 
  -8   9   7      372.35      946.56    274.45 o 
  -7   9   7        9.02      161.01    202.48 o 
  -6   9   7       71.15      -17.26    113.80 o 
  -5   9   7        6.02       36.87    104.24 o 
  -4   9   7       88.63      232.08    110.98 o 
  -3   9   7      265.64        0.00     97.43 o 
  -2   9   7      162.23      112.21    105.59 o 
  -1   9   7      105.70       56.07     73.97 o 
   0   9   7      105.61       57.97     76.14 o 
   1   9   7      526.73      410.54     94.98 o 
   2   9   7       33.16      -63.35     83.77 o 
   3   9   7     1532.34     1417.03    199.90 o 
   4   9   7       93.87       51.41    122.23 o 
   5   9   7       60.04      154.61    133.76 o 
   6   9   7        0.72       51.13     97.57 o 
   7   9   7       16.64       17.30     98.64 o 
   8   9   7        7.18       -1.21    133.13 o 
   9   9   7        3.13      -36.19    143.19 o 
 -11  10   7        1.76      161.01    272.01 o 
 -10  10   7       81.95      579.40    293.97 o 
  -9  10   7       21.73      -42.69    228.10 o 
  -8  10   7     2184.63     2040.70    359.84 o 
  -7  10   7      730.36      806.28    265.91 o 
  -6  10   7       48.68       85.56    120.95 o 
  -5  10   7      207.56      122.72    111.63 o 
  -4  10   7      698.57      982.70    154.69 o 
  -3  10   7      677.17      577.57    159.18 o 
  -2  10   7     2058.53     1911.88    200.36 o 
  -1  10   7       12.99      -12.02    119.54 o 
   0  10   7       28.02      141.31     82.99 o 
   1  10   7      254.89      313.76    107.17 o 
   2  10   7        1.11       12.27     85.53 o 
   3  10   7      494.13      803.00    154.59 o 
   4  10   7        0.45      -13.62     98.51 o 
   5  10   7       33.52       35.39    112.17 o 
   6  10   7       19.52      -14.82    112.22 o 
   7  10   7       91.52      107.72    125.61 o 
   8  10   7       13.82       -4.72    162.48 o 
 -11  11   7       56.16      476.94    304.95 o 
 -10  11   7      137.49      112.22    257.38 o 
  -9  11   7       96.89       -7.32    239.08 o 
  -8  11   7      252.98      340.32    234.20 o 
  -7  11   7      173.15      126.60    132.18 o 
  -6  11   7        4.08       54.56    124.52 o 
  -5  11   7      235.01       81.68    120.80 o 
  -4  11   7      123.43       21.92    111.08 o 
  -3  11   7     3148.06     3636.43    297.81 o 
  -2  11   7        1.22        5.83    103.02 o 
  -1  11   7      556.10      949.78    159.12 o 
   0  11   7       16.71      -55.01     65.38 o 
   1  11   7     3517.38     3588.68    232.40 o 
   2  11   7       81.11       69.35     74.63 o 
   3  11   7     2593.20     2905.63    742.24 o 
   4  11   7        7.63      -33.78     85.12 o 
   5  11   7      788.12      914.61    147.16 o 
   6  11   7        1.27     -146.99    132.69 o 
   7  11   7       59.58      -16.47    150.01 o 
   8  11   7       38.59      195.37    170.73 o 
 -11  12   7      275.57      261.03    308.61 o 
 -10  12   7      150.81      356.18    300.07 o 
  -9  12   7      114.83       32.93    239.08 o 
  -8  12   7      222.53      761.15    269.57 o 
  -7  12   7       18.93       -2.57    200.66 o 
  -6  12   7      575.05      338.72    140.37 o 
  -5  12   7      779.03      838.65    160.55 o 
  -4  12   7     3331.55     3459.51    296.49 o 
  -3  12   7      827.43      793.22    146.37 o 
  -2  12   7     2043.81     1965.48    210.28 o 
  -1  12   7        0.05      -16.32    109.66 o 
   0  12   7      954.78     1188.47    169.86 o 
   1  12   7      716.58      677.13     93.41 o 
   2  12   7       74.71       97.41     80.80 o 
   3  12   7        2.78       80.78     85.59 o 
   4  12   7       10.19      -26.10     89.35 o 
   5  12   7       67.28       45.32    113.67 o 
   6  12   7      148.95      376.75    161.17 o 
   7  12   7       11.84      315.24    166.76 o 
   8  12   7       24.48      -22.66    157.69 o 
 -11  13   7       48.96      226.88    297.63 o 
 -10  13   7       46.54      259.81    285.43 o 
  -9  13   7      197.15      312.27    270.79 o 
  -8  13   7      597.18      873.37    297.63 o 
  -7  13   7      801.99      540.86    189.07 o 
  -6  13   7      465.07      247.32    158.57 o 
  -5  13   7        4.28      -22.57    123.08 o 
  -4  13   7     1677.88     1388.16    187.09 o 
  -3  13   7      116.62       29.61    115.94 o 
  -2  13   7       72.16      -39.01    112.75 o 
  -1  13   7       65.53      312.95    124.31 o 
   0  13   7      315.41      307.57    148.81 o 
   1  13   7        0.90      -85.36     87.26 o 
   2  13   7      137.29      102.74     83.08 o 
   3  13   7      165.19      246.18    109.96 o 
   4  13   7        2.35      -96.55    193.82 o 
   5  13   7        2.60     -100.84    114.27 o 
   6  13   7       32.69      -39.46    183.82 o 
   7  13   7       52.36      333.73    179.01 o 
   8  13   7       10.68       64.53    431.19 o 
 -10  14   7      139.07      468.40    331.78 o 
  -9  14   7       77.09      -24.40    251.28 o 
  -8  14   7      391.31      677.95    185.32 o 
  -7  14   7      229.30      312.34    160.96 o 
  -6  14   7      960.11     1178.29    198.07 o 
  -5  14   7      538.31      394.17    261.03 o 
  -4  14   7     1709.26     1531.86    229.93 o 
  -3  14   7       68.01       52.01    124.51 o 
  -2  14   7      274.72      266.64    137.67 o 
  -1  14   7        3.88     -170.94    113.96 o 
   0  14   7      501.39      532.03    148.39 o 
   1  14   7        1.17       70.02     97.29 o 
   2  14   7        7.66       53.50    100.67 o 
   3  14   7     1081.69     1128.93    148.78 o 
   4  14   7      209.98      295.22    118.65 o 
   5  14   7        5.36       29.79    115.11 o 
   6  14   7       41.69      179.28    131.74 o 
   7  14   7       44.50      195.26    239.69 o 
   8  14   7        2.85      -13.00    174.18 o 
 -10  15   7       12.46      -45.13    282.99 o 
  -9  15   7      702.38      590.38    308.61 o 
  -8  15   7       41.37     -210.56    140.37 o 
  -7  15   7       23.41       70.55    215.90 o 
  -6  15   7      473.27      412.82    159.94 o 
  -5  15   7        1.16       80.01    135.97 o 
  -4  15   7       79.22       20.17    135.46 o 
  -3  15   7        2.99        4.60    126.37 o 
  -2  15   7       13.62       74.01    124.53 o 
  -1  15   7     1466.09     1516.70    198.66 o 
   0  15   7      945.43      995.01    177.84 o 
   1  15   7      225.28      302.06    222.00 o 
   2  15   7      146.25      155.19    103.49 o 
   3  15   7      773.85      884.61    139.39 o 
   4  15   7        0.11       57.38    113.74 o 
   5  15   7       44.74      241.84    128.16 o 
   6  15   7       30.89      152.38    134.34 o 
   7  15   7      160.46      406.79    163.45 o 
 -10  16   7        9.81     -333.00    295.19 o 
  -9  16   7     1155.60     1403.98    367.16 o 
  -8  16   7       68.54       50.90    234.81 o 
  -7  16   7      113.99       36.85    153.17 o 
  -6  16   7      720.15      699.59    180.62 o 
  -5  16   7       83.77       62.56    136.52 o 
  -4  16   7      884.95      893.31    325.68 o 
  -3  16   7       14.78      -47.15    120.65 o 
  -2  16   7      446.78      637.95    158.98 o 
  -1  16   7      428.39      810.29    169.39 o 
   0  16   7      344.97      299.35    209.19 o 
   1  16   7       61.89       64.64    195.78 o 
   2  16   7       92.14      355.66    119.94 o 
   3  16   7      116.31      212.46    114.17 o 
   4  16   7       16.54      -50.24    115.19 o 
   5  16   7        4.16      -10.04    123.07 o 
   6  16   7       24.59      146.53    137.52 o 
   7  16   7        9.34       23.65    142.91 o 
 -10  17   7        0.10      -47.57    304.95 o 
  -9  17   7       57.95      139.06    281.77 o 
  -8  17   7       73.01      100.28    177.13 o 
  -7  17   7      202.82       39.13    162.35 o 
  -6  17   7       49.81      154.73    182.36 o 
  -5  17   7        5.71      -35.52    144.18 o 
  -4  17   7     1896.61     2060.04    245.13 o 
  -3  17   7        0.05      -27.14    126.77 o 
  -2  17   7     1262.00     1152.68    196.39 o 
  -1  17   7       42.13      141.26    135.86 o 
   0  17   7     1426.27     1419.30    210.13 o 
   1  17   7      100.14      220.66    150.26 o 
   2  17   7      439.00      343.65    129.58 o 
   3  17   7       10.56     -157.39    104.92 o 
   4  17   7      115.77      -22.39    202.79 o 
   5  17   7        1.14       19.67    173.04 o 
   6  17   7       35.99       59.79    141.04 o 
   7  17   7       21.53      -91.05    141.51 o 
  -9  18   7       34.26      276.68    201.76 o 
  -8  18   7      125.34       38.19    333.61 o 
  -7  18   7      102.44      117.47    168.89 o 
  -6  18   7      291.76      220.43    167.72 o 
  -5  18   7       83.31        8.76    177.48 o 
  -4  18   7      251.19      342.71    187.24 o 
  -3  18   7      129.93      120.88    142.64 o 
  -2  18   7      381.23      339.74    159.71 o 
  -1  18   7       15.59      -47.76    142.15 o 
   0  18   7        2.85       -1.71    173.21 o 
   1  18   7        1.86      -15.35    147.79 o 
   2  18   7      119.30     -175.49    142.30 o 
   3  18   7        0.54       35.69    114.72 o 
   4  18   7       48.50      -24.53    121.15 o 
   5  18   7        4.82       37.24    168.06 o 
   6  18   7       43.43      106.10    141.58 o 
   7  18   7        5.47       22.36    142.77 o 
  -9  19   7       55.74       32.33    192.33 o 
  -8  19   7       60.91       25.39    203.70 o 
  -7  19   7      143.50      -35.34    245.18 o 
  -6  19   7       99.79      -42.68    160.40 o 
  -5  19   7       56.25       -4.46    153.35 o 
  -4  19   7        4.29     -213.09    142.06 o 
  -3  19   7       50.12      -73.58    161.62 o 
  -2  19   7        6.07       60.58    156.13 o 
  -1  19   7      137.66      285.32    158.15 o 
   0  19   7        6.34      107.55    151.27 o 
   1  19   7        2.57       91.97    150.96 o 
   2  19   7       27.76     -210.71    140.47 o 
   3  19   7        5.51      -88.29    115.84 o 
   4  19   7       15.56      -45.34    129.25 o 
   5  19   7       10.55      211.78    148.09 o 
   6  19   7        0.54       18.53    199.01 o 
  -9  20   7      125.57      352.12    222.99 o 
  -8  20   7        0.26      -46.32    186.70 o 
  -7  20   7      579.04      493.31    264.69 o 
  -6  20   7       88.69      146.40    177.13 o 
  -5  20   7      655.11      702.44    405.58 o 
  -4  20   7        5.37      328.18    168.44 o 
  -3  20   7       10.45      -93.24    147.68 o 
  -2  20   7       61.40      -17.91    151.86 o 
  -1  20   7       72.88      136.84    156.40 o 
   0  20   7      249.87      213.17    164.95 o 
   1  20   7      194.18      -16.71    154.11 o 
   2  20   7       25.98      -36.89    156.13 o 
   3  20   7        0.65      -39.55    130.25 o 
   4  20   7       36.02      114.05    132.94 o 
   5  20   7       15.17       53.48    216.25 o 
   6  20   7       68.41      -53.05    144.01 o 
  -8  21   7        5.85       98.20    205.60 o 
  -7  21   7       21.73     -141.00    180.09 o 
  -6  21   7       15.76     -114.30    167.09 o 
  -5  21   7       32.81      125.64    216.51 o 
  -4  21   7       94.96       17.78    164.28 o 
  -3  21   7       35.56       51.21    287.87 o 
  -2  21   7      176.88        1.78    145.23 o 
  -1  21   7       88.40      376.30    306.17 o 
   0  21   7      869.24      985.58    386.06 o 
   1  21   7       13.89        9.65    157.56 o 
   2  21   7      222.69      216.20    175.97 o 
   3  21   7       66.94      168.56    174.09 o 
   4  21   7      214.55      240.38    147.13 o 
   5  21   7       48.46      -25.68    219.64 o 
   6  21   7      135.47       98.68    151.81 o 
  -8  22   7       41.37        1.22    256.77 o 
  -7  22   7        2.03       70.37    196.94 o 
  -6  22   7       57.92       66.84    184.61 o 
  -5  22   7       55.92       12.77    173.31 o 
  -4  22   7        1.24      240.28    183.17 o 
  -3  22   7       83.81      272.78    177.31 o 
  -2  22   7        6.04      203.88    167.65 o 
  -1  22   7      346.50       41.28    303.73 o 
   0  22   7       44.95      212.89    207.97 o 
   1  22   7       11.97     -124.59    153.30 o 
   2  22   7       53.45       86.53    176.43 o 
   3  22   7       29.20       43.14    173.42 o 
   4  22   7       23.48       95.98    144.81 o 
   5  22   7        2.17      -99.14    149.01 o 
  -7  23   7       89.58      303.70    215.29 o 
  -6  23   7       21.22      -16.10    179.36 o 
  -5  23   7      365.87       29.39    182.73 o 
  -4  23   7       26.94     -229.81    153.20 o 
  -3  23   7       76.66     -142.74    165.15 o 
  -2  23   7       11.16      152.05    168.38 o 
  -1  23   7      195.96       60.00    162.60 o 
   0  23   7       20.81      -84.06    153.50 o 
   1  23   7        1.35      -58.60    171.04 o 
   2  23   7       17.72      162.41    192.73 o 
   3  23   7        0.30      114.85    184.03 o 
   4  23   7       22.01       58.78    275.06 o 
   5  23   7        1.78       93.65    156.60 o 
  -7  24   7      286.70      327.14    270.79 o 
  -6  24   7       90.51     -317.45    211.63 o 
  -5  24   7      448.30      307.72    229.93 o 
  -4  24   7       37.73     -133.11    177.48 o 
  -3  24   7      310.11      249.38    185.22 o 
  -2  24   7       52.77      -64.29    194.56 o 
  -1  24   7      283.06      235.60    183.42 o 
   0  24   7        3.85     -127.00    153.92 o 
   1  24   7        5.64     -195.13    226.27 o 
   2  24   7       19.66     -249.33    166.22 o 
   3  24   7        0.10     -178.24    178.77 o 
   4  24   7       45.48       52.33    261.03 o 
  -6  25   7        0.60      -45.28    203.85 o 
  -5  25   7       23.63     -100.74    192.17 o 
  -4  25   7       39.82       79.39    184.58 o 
  -3  25   7        3.82     -234.52    178.09 o 
  -2  25   7       34.84     -112.13    185.05 o 
  -1  25   7       85.82      204.24    189.32 o 
   0  25   7      186.56      115.25    220.17 o 
   1  25   7       11.92       15.58    182.54 o 
   2  25   7       33.03      136.84    199.23 o 
   3  25   7       21.59       37.75    191.38 o 
   4  25   7       88.90      135.40    274.45 o 
  -5  26   7       16.07      102.79    220.17 o 
  -4  26   7       21.85       15.50    194.56 o 
  -3  26   7        8.04     -259.48    172.98 o 
  -2  26   7       39.47     -102.03    211.63 o 
  -1  26   7       45.63     -137.92    203.70 o 
   0  26   7      137.33      242.74    203.08 o 
   1  26   7       13.89      -95.31    257.38 o 
   2  26   7        0.64     -246.29    350.08 o 
   3  26   7        0.88      -29.25    186.21 o 
  -5  27   7      101.88      -71.52    207.34 o 
  -4  27   7       43.75      137.05    211.88 o 
  -3  27   7      117.55     -205.56    328.12 o 
  -2  27   7       37.52     -218.24    195.19 o 
  -1  27   7      274.28      171.84    351.91 o 
   0  27   7        3.14     -148.58    185.90 o 
   1  27   7        3.21      -86.56    194.06 o 
   2  27   7        6.88     -279.01    186.01 o 
  -3  28   7       14.10      -39.49    198.35 o 
  -2  28   7       39.17      273.27    230.54 o 
  -1  28   7      299.49      417.53    217.51 o 
   0  28   7      108.04      -94.19    218.34 o 
   1  28   7        7.43      316.67    206.47 o 
  -6   0   8        1.37       93.92    154.91 o 
  -5   0   8       53.50       67.09    162.23 o 
  -4   0   8      418.36      242.74    175.65 o 
  -3   0   8     2722.97     2814.05    354.96 o 
  -2   0   8       17.14      -46.95     78.25 o 
  -1   0   8     1710.30     1940.13    176.14 o 
   0   0   8      317.19      408.62    103.71 o 
   1   0   8      284.75      440.51    110.90 o 
   2   0   8      696.96      630.38    127.93 o 
   3   0   8     2003.62     1904.87    205.08 o 
   4   0   8      157.41      240.12    127.18 o 
   5   0   8       53.37        8.12    125.70 o 
   6   0   8        0.03      -12.50    132.53 o 
   7   0   8      116.90      251.21    157.34 o 
   8   0   8       45.78      235.60    171.17 o 
  -7   1   8       61.32       76.85    173.21 o 
  -6   1   8     1925.53     1508.88    262.25 o 
  -5   1   8        9.52      -76.87    139.67 o 
  -4   1   8     2869.69     2871.49    250.55 o 
  -3   1   8       50.49       23.63    110.15 o 
  -2   1   8      914.20     1033.28    109.22 o 
  -1   1   8       28.59        2.93     64.97 o 
   0   1   8     1138.10     1265.98    102.59 o 
   1   1   8      574.11      605.71     82.63 o 
   2   1   8       33.99      -31.52     69.44 o 
   3   1   8       63.65      175.69     83.19 o 
   4   1   8       57.86       35.60     80.87 o 
   5   1   8       82.54        9.39    132.68 o 
   6   1   8        4.42      -20.93     98.82 o 
   7   1   8       69.73       54.86    134.17 o 
   8   1   8       19.80      -74.56    112.86 o 
  -7   2   8       25.21     -239.69    159.79 o 
  -6   2   8        2.37     -179.31    152.47 o 
  -5   2   8       34.94      -43.31    109.45 o 
  -4   2   8      317.77      496.74    127.17 o 
  -3   2   8      253.60      301.26    117.20 o 
  -2   2   8      798.87      731.29    101.11 o 
  -1   2   8       63.15       23.38     56.11 o 
   0   2   8      350.68      397.03     72.11 o 
   1   2   8      167.23      222.96     70.63 o 
   2   2   8      452.28      448.69     84.58 o 
   3   2   8        0.91      -66.72     76.81 o 
   4   2   8      291.88      294.62     91.03 o 
   5   2   8       48.28      -10.28     83.47 o 
   6   2   8      233.88      221.09    101.15 o 
   7   2   8       20.72      104.27    104.44 o 
   8   2   8       43.67       91.71    127.12 o 
  -8   3   8      672.25      489.13    213.46 o 
  -7   3   8      206.03      -53.67    184.19 o 
  -6   3   8     1997.75     2526.18    348.86 o 
  -5   3   8       39.42      258.59    189.07 o 
  -4   3   8     1632.99     1682.29    189.66 o 
  -3   3   8       29.58       11.83     88.64 o 
  -2   3   8     1543.57     1729.11    196.53 o 
  -1   3   8        0.04      -28.62     54.63 o 
   0   3   8      365.96      325.46     74.83 o 
   1   3   8       44.07       77.52     65.97 o 
   2   3   8        8.44      -17.87     70.31 o 
   3   3   8      405.08      507.68     93.83 o 
   4   3   8       17.22        3.36     82.35 o 
   5   3   8      278.75      401.00    103.43 o 
   6   3   8       42.95      -45.11    151.76 o 
   7   3   8       66.13      146.21    110.48 o 
   8   3   8       30.91       77.82    119.54 o 
  -9   4   8      262.98       26.84    228.10 o 
  -8   4   8      109.98      -62.21    192.73 o 
  -7   4   8      393.62      307.39    203.70 o 
  -6   4   8       16.70     -113.44    159.79 o 
  -5   4   8      124.17      143.93    176.87 o 
  -4   4   8       63.83       86.60    170.77 o 
  -3   4   8      703.39      902.56    110.63 o 
  -2   4   8       53.37      -32.77     72.49 o 
  -1   4   8      508.65      546.18     94.02 o 
   0   4   8      307.79      324.32     72.04 o 
   1   4   8     2176.34     2549.92    184.34 o 
   2   4   8       37.62       24.11     70.89 o 
   3   4   8      330.17      437.09     94.48 o 
   4   4   8       23.68     -109.90     78.55 o 
   5   4   8      189.60      452.43    114.06 o 
   6   4   8       15.37      -11.93     93.62 o 
   7   4   8      116.80      286.86    120.44 o 
   8   4   8       14.18       44.55    114.82 o 
  -9   5   8     1165.39     1310.05    307.39 o 
  -8   5   8       28.48       37.81    206.14 o 
  -7   5   8      358.21      777.00    235.42 o 
  -6   5   8     1439.02      948.99    248.84 o 
  -5   5   8      936.52     1194.17    248.84 o 
  -4   5   8      500.38      107.34    176.87 o 
  -3   5   8      930.35     1001.02    114.82 o 
  -2   5   8     2230.35     2442.15    176.82 o 
  -1   5   8      914.50      820.27    106.92 o 
   0   5   8       26.64      100.23     65.79 o 
   1   5   8     1054.66     1035.95    100.62 o 
   2   5   8      334.28      340.56    112.43 o 
   3   5   8        1.94      -16.93     79.44 o 
   4   5   8      218.12       55.30    122.60 o 
   5   5   8       40.96       58.19     93.49 o 
   6   5   8      109.64      129.87    103.08 o 
   7   5   8        6.56      218.54    111.24 o 
   8   5   8       17.27       35.90    116.85 o 
 -10   6   8      133.95      -95.14    257.38 o 
  -9   6   8      133.22      169.55    230.54 o 
  -8   6   8        0.55     -289.09    192.73 o 
  -7   6   8       54.67      118.32    207.36 o 
  -6   6   8       23.07       48.79    185.41 o 
  -5   6   8       46.29     -150.03    184.19 o 
  -4   6   8      392.76      595.35    124.48 o 
  -3   6   8       59.68        1.82     99.42 o 
  -2   6   8     1065.25     1605.67    180.37 o 
  -1   6   8      206.38      364.48    179.46 o 
   0   6   8      533.23      577.66     81.01 o 
   1   6   8      236.40      356.57     79.31 o 
   2   6   8     2085.61     2118.35    148.60 o 
   3   6   8       77.76      169.11     82.69 o 
   4   6   8      216.91      367.81     99.22 o 
   5   6   8        0.68        6.81     95.22 o 
   6   6   8      105.95      179.42    104.82 o 
   7   6   8       23.97      116.16    116.49 o 
   8   6   8       39.28       37.70    120.99 o 
 -10   7   8       36.59     -236.64    237.86 o 
  -9   7   8       72.33      239.08    243.96 o 
  -8   7   8        6.38      -51.23    212.24 o 
  -7   7   8      149.01      313.49    222.00 o 
  -6   7   8     1655.81     2013.87    323.24 o 
  -5   7   8      641.32      453.76    214.68 o 
  -4   7   8     1010.54      891.94    147.66 o 
  -3   7   8      764.90      767.37    289.70 o 
  -2   7   8     1847.11     1874.32    365.33 o 
  -1   7   8       56.38       84.31     81.02 o 
   0   7   8       22.74      -45.35     62.67 o 
   1   7   8      992.20      907.62     99.25 o 
   2   7   8      143.77      166.86     77.87 o 
   3   7   8      165.97      118.20     88.38 o 
   4   7   8       13.86       91.24     87.62 o 
   5   7   8      124.55      217.88    104.69 o 
   6   7   8       15.56       82.68    105.80 o 
   7   7   8       77.28       78.03    110.72 o 
   8   7   8       25.45      131.04    118.65 o 
 -11   8   8       33.84      126.86    289.09 o 
 -10   8   8      142.23      145.15    264.69 o 
  -9   8   8      225.03       65.87    236.64 o 
  -8   8   8      121.57      248.84    240.30 o 
  -7   8   8      998.11      942.90    256.16 o 
  -6   8   8       59.53     -115.88    201.26 o 
  -5   8   8      500.86      389.11    224.44 o 
  -4   8   8      303.30      122.93    118.34 o 
  -3   8   8      151.46      -55.75    107.95 o 
  -2   8   8        0.76       80.51    114.52 o 
  -1   8   8        3.25      126.51     82.52 o 
   0   8   8      129.06       52.47     83.09 o 
   1   8   8      618.50      635.19     89.81 o 
   2   8   8      110.68      228.07     83.76 o 
   3   8   8       75.36       22.58     83.84 o 
   4   8   8        3.44        2.86     85.52 o 
   5   8   8       62.78       45.35     97.51 o 
   6   8   8       72.47      194.44    111.12 o 
   7   8   8        1.23       17.68    111.77 o 
   8   8   8        1.45      104.64    126.53 o 
 -11   9   8      174.80      622.09    319.58 o 
 -10   9   8        3.71     -343.98    231.76 o 
  -9   9   8      898.94     1118.55    331.78 o 
  -8   9   8       78.16      -96.36    234.20 o 
  -7   9   8      270.02      214.68    213.46 o 
  -6   9   8      181.79      409.85    240.30 o 
  -5   9   8     4035.97     3403.58    289.14 o 
  -4   9   8        4.68      -88.08    113.41 o 
  -3   9   8     1971.53     2014.69    212.90 o 
  -2   9   8      629.33      685.63    286.04 o 
  -1   9   8      638.27      636.38    142.13 o 
   0   9   8        6.69      -50.09     82.91 o 
   1   9   8     1915.28     1802.96    134.31 o 
   2   9   8     1141.34     1071.02    120.79 o 
   3   9   8        1.70       55.86     87.41 o 
   4   9   8       71.05      -28.12     87.92 o 
   5   9   8        0.67      152.76    104.64 o 
   6   9   8      188.32      213.09    111.62 o 
   7   9   8        6.69      138.17    117.41 o 
   8   9   8       73.19      106.98    206.34 o 
 -11  10   8       46.63       -2.44    279.33 o 
 -10  10   8      196.71       52.45    270.79 o 
  -9  10   8      241.46       87.82    253.72 o 
  -8  10   8       63.92       12.20    222.00 o 
  -7  10   8      468.37      573.30    264.69 o 
  -6  10   8       51.00      -81.73    218.34 o 
  -5  10   8        0.66      148.81    127.20 o 
  -4  10   8      410.56      332.69    140.33 o 
  -3  10   8       28.45      -39.94    108.39 o 
  -2  10   8       73.31       34.81    123.19 o 
  -1  10   8      943.19     1195.83    268.35 o 
   0  10   8     1015.92     1220.76    182.30 o 
   1  10   8       58.72       47.89     75.08 o 
   2  10   8      570.70      771.18    105.16 o 
   3  10   8       15.79       17.18    113.21 o 
   4  10   8      278.04      369.22    105.48 o 
   5  10   8        3.66       85.52     99.66 o 
   6  10   8      110.29      101.76    110.22 o 
   7  10   8        0.40       37.64    128.08 o 
   8  10   8       64.94      203.75    153.73 o 
 -11  11   8        6.98      526.95    329.34 o 
 -10  11   8       63.74      -15.86    282.99 o 
  -9  11   8      203.56       35.37    254.94 o 
  -8  11   8      204.31      318.36    258.59 o 
  -7  11   8        1.33      -43.91    235.42 o 
  -6  11   8      124.03      104.88    132.77 o 
  -5  11   8      213.00       90.30    185.41 o 
  -4  11   8       17.46        0.24    232.98 o 
  -3  11   8       65.74      147.12    122.49 o 
  -2  11   8      102.41       40.36    123.34 o 
  -1  11   8      416.23      598.93    152.40 o 
   0  11   8      114.84      155.41    125.35 o 
   1  11   8       15.45      153.86    100.99 o 
   2  11   8       76.79      -13.20     94.06 o 
   3  11   8       24.79     -101.71    106.49 o 
   4  11   8        6.38       44.67    168.59 o 
   5  11   8       37.44       -6.84     99.60 o 
   6  11   8       59.17      328.30    118.92 o 
   7  11   8        0.87       91.30    136.27 o 
   8  11   8       11.34       79.66    135.30 o 
 -10  12   8      237.54      231.76    304.95 o 
  -9  12   8       40.43       43.91    261.03 o 
  -8  12   8       37.71      111.00    252.50 o 
  -7  12   8        7.81     -316.53    211.02 o 
  -6  12   8       11.09      -44.13    135.63 o 
  -5  12   8       18.47      121.50    250.06 o 
  -4  12   8       17.50     -144.50    118.63 o 
  -3  12   8      718.02     1066.88    173.32 o 
  -2  12   8      363.35      358.38    233.59 o 
  -1  12   8      144.87       22.18    127.24 o 
   0  12   8      395.55      510.56    151.16 o 
   1  12   8      781.85     1152.66    181.14 o 
   2  12   8      135.10       72.28    131.89 o 
   3  12   8      545.51      408.76    123.40 o 
   4  12   8       11.25      121.56    117.03 o 
   5  12   8        1.85       75.09    126.57 o 
   6  12   8      100.68      166.87    145.82 o 
   7  12   8        1.32     -127.14    123.70 o 
 -10  13   8        6.55     -309.83    263.47 o 
  -9  13   8      681.35      317.14    302.51 o 
  -8  13   8       11.29      -36.59    267.13 o 
  -7  13   8      766.94      745.29    281.77 o 
  -6  13   8      102.60      352.19    151.80 o 
  -5  13   8      303.58       64.20    139.99 o 
  -4  13   8        1.53     -172.92    115.28 o 
  -3  13   8      484.56      608.64    158.00 o 
  -2  13   8        0.69       35.95    126.91 o 
  -1  13   8     1702.52     2116.16    239.73 o 
   0  13   8      784.94      930.10    171.99 o 
   1  13   8      438.40        8.92    135.29 o 
   2  13   8       40.69       78.47    137.44 o 
   3  13   8      193.70      258.55    121.75 o 
   4  13   8      337.55      623.27    179.55 o 
   5  13   8       13.06      -91.14    146.44 o 
   6  13   8       55.01       36.09    166.42 o 
   7  13   8       24.65      -58.59    133.70 o 
 -10  14   8       13.62     -104.90    304.95 o 
  -9  14   8       27.97      224.44    289.09 o 
  -8  14   8      156.53     -169.55    241.52 o 
  -7  14   8       46.52      -42.69    241.52 o 
  -6  14   8       29.62        3.63    147.31 o 
  -5  14   8       11.98      129.14    138.89 o 
  -4  14   8       17.25        9.78    135.61 o 
  -3  14   8        1.57       40.61    364.11 o 
  -2  14   8       70.12      191.16    137.42 o 
  -1  14   8      272.32      217.46    146.64 o 
   0  14   8       43.99       42.36    134.47 o 
   1  14   8        1.88      -15.97    140.75 o 
   2  14   8        8.47      -34.11    106.84 o 
   3  14   8      176.40      126.71    131.36 o 
   4  14   8      706.52     1077.93    199.88 o 
   5  14   8       76.16      -63.38    150.88 o 
   6  14   8       41.45       39.54    190.90 o 
   7  14   8       17.59     -166.91    169.98 o 
 -10  15   8      186.54      -26.84    302.51 o 
  -9  15   8      126.63     -269.57    274.45 o 
  -8  15   8      237.14      306.17    282.99 o 
  -7  15   8       22.79     -234.63    207.97 o 
  -6  15   8      558.12      504.46    261.03 o 
  -5  15   8       11.68       17.45    141.02 o 
  -4  15   8      743.90      601.44    168.43 o 
  -3  15   8        7.67       -0.84    133.81 o 
  -2  15   8      276.07       77.74    140.33 o 
  -1  15   8      163.78      221.32    150.28 o 
   0  15   8        1.11      -76.17    308.00 o 
   1  15   8      318.27      120.69    192.12 o 
   2  15   8      206.27      247.62    155.24 o 
   3  15   8      101.86      -36.64    118.18 o 
   4  15   8      410.30      361.56    231.04 o 
   5  15   8        0.76      322.08    176.31 o 
   6  15   8        5.58       26.56    165.28 o 
   7  15   8        7.10      -30.36    174.68 o 
  -9  16   8       11.18      -28.06    311.05 o 
  -8  16   8      123.62      546.46    314.71 o 
  -7  16   8       22.32      244.98    178.29 o 
  -6  16   8       26.90      254.59    169.65 o 
  -5  16   8      162.36      187.93    158.13 o 
  -4  16   8       71.83       65.33    151.78 o 
  -3  16   8      460.11      174.15    156.18 o 
  -2  16   8        9.80     -143.75    127.49 o 
  -1  16   8      941.75     1166.38    201.91 o 
   0  16   8       98.50      156.93    151.63 o 
   1  16   8      157.21      458.21    176.30 o 
   2  16   8      457.15      493.14    177.28 o 
   3  16   8      324.39      346.75    148.72 o 
   4  16   8      103.62     -108.51    117.66 o 
   5  16   8       19.68     -190.77    127.18 o 
   6  16   8        1.79     -166.93    317.75 o 
  -9  17   8      144.27       93.92    308.61 o 
  -8  17   8        2.31       -9.76    281.77 o 
  -7  17   8      151.92      -30.30    160.48 o 
  -6  17   8       16.00     -190.91    157.56 o 
  -5  17   8      160.49      298.78    170.31 o 
  -4  17   8      136.29      178.92    164.96 o 
  -3  17   8      589.11      387.33    173.47 o 
  -2  17   8       45.64       89.81    141.38 o 
  -1  17   8      483.10      566.81    172.24 o 
   0  17   8        0.23      156.94    158.86 o 
   1  17   8      414.72      470.11    174.15 o 
   2  17   8        1.00       63.46    170.28 o 
   3  17   8        1.08      -72.83    157.09 o 
   4  17   8      165.13      348.30    141.76 o 
   5  17   8       13.12       62.74    141.30 o 
   6  17   8       16.34      -31.61    137.53 o 
  -9  18   8        0.52     -130.52    307.39 o 
  -8  18   8      104.63     -159.79    280.55 o 
  -7  18   8        2.84     -258.37    226.88 o 
  -6  18   8      117.01      428.91    192.12 o 
  -5  18   8      204.62      259.12    172.60 o 
  -4  18   8      228.13      165.76    167.57 o 
  -3  18   8       17.59       19.72    139.21 o 
  -2  18   8      132.92      179.43    177.48 o 
  -1  18   8      409.80      427.78    178.25 o 
   0  18   8        0.26      -34.67    150.28 o 
   1  18   8       19.57      312.86    162.49 o 
   2  18   8       70.66      165.06    172.02 o 
   3  18   8       23.92      -26.47    163.43 o 
   4  18   8       61.34     -107.01    129.64 o 
   5  18   8       55.39      167.96    168.85 o 
   6  18   8        7.58       36.54    150.77 o 
  -8  19   8      573.62      408.45    213.46 o 
  -7  19   8       60.24      -51.54    294.58 o 
  -6  19   8      764.27      393.88    206.60 o 
  -5  19   8       20.73     -188.87    163.75 o 
  -4  19   8      542.93       84.28    386.67 o 
  -3  19   8        7.01      -47.27    154.91 o 
  -2  19   8      898.81      561.84    183.63 o 
  -1  19   8       23.50       22.83    256.16 o 
   0  19   8       20.25     -149.95    159.54 o 
   1  19   8       72.76       -1.29    182.97 o 
   2  19   8       65.51      134.17    165.48 o 
   3  19   8        8.02      194.14    176.73 o 
   4  19   8        1.23      -26.03    183.58 o 
   5  19   8       66.83      237.17    162.85 o 
  -8  20   8       10.61      -84.36    179.97 o 
  -7  20   8       40.33     -109.63    486.70 o 
  -6  20   8      237.32       51.15    177.16 o 
  -5  20   8       19.89      203.36    178.36 o 
  -4  20   8      114.96       24.98    168.15 o 
  -3  20   8       85.76      -13.14    164.06 o 
  -2  20   8       45.56     -159.00    279.94 o 
  -1  20   8      219.15      190.26    174.88 o 
   0  20   8        0.70       50.88    164.72 o 
   1  20   8      148.08       32.02    257.99 o 
   2  20   8       24.00     -223.71    149.14 o 
   3  20   8       22.60     -195.22    385.45 o 
   4  20   8        0.65        6.26    185.81 o 
   5  20   8       54.23     -191.78    134.54 o 
  -8  21   8        3.44       63.70    192.73 o 
  -7  21   8        0.07      147.98    196.90 o 
  -6  21   8        2.17     -359.95    302.51 o 
  -5  21   8        1.59       -9.91    166.18 o 
  -4  21   8        0.29       76.71    180.53 o 
  -3  21   8      216.06       65.10    217.12 o 
  -2  21   8       19.18       45.23    163.14 o 
  -1  21   8      106.49       56.62    172.60 o 
   0  21   8       50.44     -164.64    163.00 o 
   1  21   8      148.35       24.44    165.38 o 
   2  21   8       10.54     -179.50    159.53 o 
   3  21   8       47.49       84.05    185.21 o 
   4  21   8        7.05      -55.41    179.55 o 
   5  21   8        8.61       58.07    195.33 o 
  -7  22   8        0.59     -114.32    189.60 o 
  -6  22   8        2.25      -97.39    192.53 o 
  -5  22   8        0.07      209.40    299.46 o 
  -4  22   8       85.11      173.79    187.91 o 
  -3  22   8       34.35     -177.41    173.37 o 
  -2  22   8      183.53      533.47    197.43 o 
  -1  22   8       28.51       54.89    172.80 o 
   0  22   8        2.80     -274.63    358.01 o 
   1  22   8      118.01      385.10    198.03 o 
   2  22   8       97.77       -5.88    184.07 o 
   3  22   8        9.96      -92.76    185.81 o 
   4  22   8       40.80     -214.23    345.81 o 
  -7  23   8       14.47     -293.76    195.84 o 
  -6  23   8      152.29      425.70    225.75 o 
  -5  23   8        0.58      -92.18    186.11 o 
  -4  23   8      402.59      308.30    199.30 o 
  -3  23   8       13.31     -206.26    164.01 o 
  -2  23   8      105.90      123.52    228.10 o 
  -1  23   8       32.96       83.16    178.27 o 
   0  23   8        8.10      103.32    174.87 o 
   1  23   8        0.59     -236.65    475.72 o 
   2  23   8       18.45      -29.85    183.41 o 
   3  23   8       29.30      163.10    197.69 o 
   4  23   8       51.57       35.58    199.75 o 
  -6  24   8        7.84      -73.16    201.93 o 
  -5  24   8        7.75     -219.16    196.06 o 
  -4  24   8      252.33      216.16    225.05 o 
  -3  24   8        0.03     -163.79    176.14 o 
  -2  24   8       68.25      196.32    194.62 o 
  -1  24   8       18.32     -165.64    168.18 o 
   0  24   8       31.37     -268.87    179.24 o 
   1  24   8       13.34      134.77    213.46 o 
   2  24   8       15.82       12.04    336.66 o 
   3  24   8       24.95      391.98    208.86 o 
  -5  25   8       55.69      164.98    212.03 o 
  -4  25   8        4.20     -378.78    648.32 o 
  -3  25   8       49.82     -108.56    188.91 o 
  -2  25   8        1.75       63.10    272.01 o 
  -1  25   8        5.59     -108.61    184.71 o 
   0  25   8       25.65     -327.77    364.72 o 
   1  25   8        0.68      -59.38    190.90 o 
   2  25   8        0.33       39.51    201.92 o 
  -4  26   8        8.18       45.56    208.40 o 
  -3  26   8       39.95       17.33    209.79 o 
  -2  26   8       37.14      138.86    249.45 o 
  -1  26   8      108.74     -187.90    188.11 o 
   0  26   8       51.17      155.12    205.72 o 
   1  26   8        4.31       33.25    204.21 o 
  -3  27   8        0.42       -0.02    207.78 o 
  -2  27   8      257.59      314.44    254.94 o 
  -1  27   8        1.48      221.22    218.20 o 
   0  27   8        1.61      -84.08    192.71 o 
  -6   1   9       12.22      -18.30    184.19 o 
  -5   1   9      210.29     -131.62    120.67 o 
  -4   1   9       30.86      210.94    135.01 o 
  -3   1   9      201.17      106.12    120.75 o 
  -2   1   9        8.57      -90.53    112.52 o 
  -1   1   9      502.11      557.00     99.41 o 
   0   1   9      218.95      147.80     81.52 o 
   1   1   9      838.13      795.75     95.73 o 
   2   1   9      175.50      217.32     90.15 o 
   3   1   9       91.94      237.91     93.48 o 
   4   1   9      463.49      259.48    100.81 o 
   5   1   9       10.99       12.43    127.71 o 
   6   1   9       26.16      -45.94    102.47 o 
   7   1   9       28.89        2.59    114.43 o 
   8   1   9       76.41      -51.53    118.80 o 
  -7   2   9      642.34      666.00    239.08 o 
  -6   2   9       14.77     -135.40    173.21 o 
  -5   2   9     1248.09      794.08    240.30 o 
  -4   2   9       31.06     -164.64    109.76 o 
  -3   2   9     3687.14     4298.39    342.82 o 
  -2   2   9        4.93       23.25    113.06 o 
  -1   2   9      533.01      552.10    166.07 o 
   0   2   9        3.71       72.13     68.44 o 
   1   2   9      685.96      606.70     91.59 o 
   2   2   9      812.59      756.10    108.92 o 
   3   2   9      116.74       84.74     88.85 o 
   4   2   9      446.11      699.38    115.40 o 
   5   2   9       15.08       35.41     97.47 o 
   6   2   9       68.27      138.37    122.36 o 
   7   2   9        1.24      123.88    152.27 o 
   8   2   9       75.56      359.32    134.16 o 
  -7   3   9       95.25      259.81    214.68 o 
  -6   3   9       57.41      234.20    200.05 o 
  -5   3   9        1.39       28.06    196.39 o 
  -4   3   9      640.44      589.16    229.32 o 
  -3   3   9       83.47       43.00    131.13 o 
  -2   3   9      125.16       90.84     90.14 o 
  -1   3   9       13.43      -19.53     83.72 o 
   0   3   9      193.93      107.91     75.04 o 
   1   3   9       22.02       59.45     74.96 o 
   2   3   9       57.76      257.53     95.07 o 
   3   3   9       17.71      -44.07     81.70 o 
   4   3   9       67.31       29.12     94.06 o 
   5   3   9        5.49       -2.67     97.41 o 
   6   3   9        1.59      -34.23    102.72 o 
   7   3   9        0.03      203.09    125.61 o 
  -8   4   9       63.22      273.23    232.98 o 
  -7   4   9        0.68      120.76    218.34 o 
  -6   4   9      299.08      492.79    239.08 o 
  -5   4   9       54.03      -65.87    204.92 o 
  -4   4   9      400.17      218.34    217.12 o 
  -3   4   9      132.65      350.08    213.46 o 
  -2   4   9      179.16      163.64    152.13 o 
  -1   4   9      115.63      101.52     85.50 o 
   0   4   9      743.84      721.95    116.20 o 
   1   4   9        0.59       22.33    111.27 o 
   2   4   9       79.67      169.40     82.24 o 
   3   4   9       56.82       11.46     87.71 o 
   4   4   9       23.25      -67.46    125.11 o 
   5   4   9      100.86       90.45    101.94 o 
   6   4   9       34.34      232.05    116.14 o 
   7   4   9       11.29       42.67    114.84 o 
  -8   5   9       84.23     -287.26    191.51 o 
  -7   5   9       59.72     -217.12    192.73 o 
  -6   5   9        1.57     -265.91    190.29 o 
  -5   5   9        1.72       52.45    196.39 o 
  -4   5   9        5.62      128.08    201.26 o 
  -3   5   9     1007.57      977.05    263.47 o 
  -2   5   9      371.17      380.79    118.79 o 
  -1   5   9      243.13      302.27     98.62 o 
   0   5   9      104.80        5.59     88.90 o 
   1   5   9     1161.88      999.25    110.56 o 
   2   5   9      866.32      919.93    109.15 o 
   3   5   9      376.75      405.13    101.64 o 
   4   5   9       69.43      138.95     98.30 o 
   5   5   9       29.71      101.40    142.43 o 
   6   5   9      145.72       57.99    116.89 o 
   7   5   9        7.01       44.82    118.56 o 
  -9   6   9        2.23     -341.54    229.32 o 
  -8   6   9       81.52      121.98    237.86 o 
  -7   6   9       58.28      -47.57    213.46 o 
  -6   6   9      309.93       12.20    219.56 o 
  -5   6   9      232.28      215.90    222.00 o 
  -4   6   9      214.73     -136.62    195.17 o 
  -3   6   9      172.56      213.20    148.81 o 
  -2   6   9      233.21      482.03    137.64 o 
  -1   6   9      629.75      775.65    117.49 o 
   0   6   9       88.05      164.11     94.74 o 
   1   6   9     1936.11     1927.26    142.85 o 
   2   6   9      142.59       75.81     83.19 o 
   3   6   9       83.78      -16.56     90.46 o 
   4   6   9       82.83        6.88     93.35 o 
   5   6   9       78.14      170.15    148.59 o 
   6   6   9       78.31       64.53    109.24 o 
   7   6   9       14.03      -11.41    121.39 o 
  -9   7   9       94.47      121.98    257.38 o 
  -8   7   9       21.88      -47.57    242.74 o 
  -7   7   9       54.43      -57.33    225.66 o 
  -6   7   9       25.46      -34.15    202.48 o 
  -5   7   9      370.78      352.52    224.44 o 
  -4   7   9      493.42      924.60    275.67 o 
  -3   7   9       12.51      -77.59    112.97 o 
  -2   7   9        9.42      -26.03    118.91 o 
  -1   7   9      427.55      349.77    159.18 o 
   0   7   9     1662.80     1419.35    146.04 o 
   1   7   9        4.60      171.79    100.35 o 
   2   7   9        1.82      -15.78     83.30 o 
   3   7   9      106.84       37.12    118.84 o 
   4   7   9       22.17       61.37     97.92 o 
   5   7   9      103.20      105.96    110.30 o 
   6   7   9        0.28     -158.85    105.90 o 
   7   7   9        1.31       61.48    119.77 o 
 -10   8   9       82.24      -58.55    278.11 o 
  -9   8   9        2.72      -15.86    245.18 o 
  -8   8   9     1257.35     1388.12    336.66 o 
  -7   8   9      685.92      334.22    237.86 o 
  -6   8   9      921.47      817.26    284.21 o 
  -5   8   9      143.90      -18.30    219.56 o 
  -4   8   9     2909.09     2662.80    393.99 o 
  -3   8   9      138.65      111.19    133.13 o 
  -2   8   9      706.22      665.69    160.61 o 
  -1   8   9       11.75     -167.35    111.57 o 
   0   8   9      286.30      213.37    103.43 o 
   1   8   9        4.12      149.87    101.16 o 
   2   8   9        2.72       43.47     88.14 o 
   3   8   9       86.79       33.19    115.14 o 
   4   8   9       18.90      146.63     99.11 o 
   5   8   9       13.58        6.57    104.43 o 
   6   8   9       14.06     -145.06    111.90 o 
   7   8   9       99.89       50.72    122.57 o 
 -10   9   9       73.07     -262.25    274.45 o 
  -9   9   9       66.10     -111.00    246.40 o 
  -8   9   9       74.97     -345.81    230.54 o 
  -7   9   9        3.18       -1.22    229.32 o 
  -6   9   9       65.18     -112.22    220.78 o 
  -5   9   9       22.16     -123.20    209.80 o 
  -4   9   9     1035.78     1000.33    173.48 o 
  -3   9   9      136.27       83.19    214.68 o 
  -2   9   9      282.82      291.17    137.82 o 
  -1   9   9      201.26      304.80    144.20 o 
   0   9   9       73.77       82.45    126.91 o 
   1   9   9      426.86      359.93    112.12 o 
   2   9   9       36.86      102.77     88.84 o 
   3   9   9        2.86       91.01     94.84 o 
   4   9   9       96.54      108.20    104.10 o 
   5   9   9      175.83      145.55    110.23 o 
   6   9   9       28.67      -30.36    111.03 o 
   7   9   9        0.92      151.30    129.40 o 
 -10  10   9      116.22     -191.51    292.75 o 
  -9  10   9        8.23       37.81    258.59 o 
  -8  10   9       51.36      -64.65    251.28 o 
  -7  10   9       10.13     -111.00    230.54 o 
  -6  10   9      201.39      342.76    246.40 o 
  -5  10   9      119.24      125.64    225.66 o 
  -4  10   9      267.26      172.45    142.44 o 
  -3  10   9       28.79       48.23    124.13 o 
  -2  10   9       53.31       20.29    130.40 o 
  -1  10   9      262.75      131.01    142.72 o 
   0  10   9       26.63      134.22    182.36 o 
   1  10   9       14.20      -25.62    131.74 o 
   2  10   9       40.83      216.34     94.53 o 
   3  10   9      219.03      193.79     99.76 o 
   4  10   9       41.27      248.97    110.28 o 
   5  10   9       75.97      183.83    117.24 o 
   6  10   9        0.20        0.77    113.63 o 
   7  10   9        0.80       87.20    125.40 o 
 -10  11   9        4.66     -258.60    276.89 o 
  -9  11   9      166.87     -253.72    278.11 o 
  -8  11   9       32.51     -204.92    257.38 o 
  -7  11   9     1297.51      947.77    301.29 o 
  -6  11   9       52.16      317.14    258.59 o 
  -5  11   9        1.60      -40.25    237.86 o 
  -4  11   9     1082.68     1283.92    194.68 o 
  -3  11   9      208.65       33.88    136.74 o 
  -2  11   9      718.26      654.55    161.79 o 
  -1  11   9       17.04     -153.65    178.70 o 
   0  11   9       58.55      266.24    149.38 o 
   1  11   9      557.01      528.99    162.52 o 
   2  11   9      131.14      182.26    119.62 o 
   3  11   9       47.14      178.20    129.96 o 
   4  11   9       22.43      169.30    109.94 o 
   5  11   9        1.37     -144.71    103.65 o 
   6  11   9       19.82       96.89    121.87 o 
   7  11   9       16.38      309.59    153.04 o 
 -10  12   9       33.94     -358.62    258.59 o 
  -9  12   9       17.21      -53.67    289.09 o 
  -8  12   9       87.07     -278.11    259.81 o 
  -7  12   9        1.82       80.51    261.03 o 
  -6  12   9     1778.58     1050.24    309.83 o 
  -5  12   9       16.18      -46.41    130.01 o 
  -4  12   9      871.62      694.30    172.61 o 
  -3  12   9        6.49      131.59    144.18 o 
  -2  12   9     1478.12     1592.61    369.60 o 
  -1  12   9      183.64      162.44    158.57 o 
   0  12   9      184.71      -38.88    370.82 o 
   1  12   9       97.40      -48.82    142.42 o 
   2  12   9      235.47      547.51    206.14 o 
   3  12   9        3.53       41.57     99.82 o 
   4  12   9       17.18       29.46    106.79 o 
   5  12   9       89.93       35.80    114.82 o 
   6  12   9        2.33       72.40    136.94 o 
 -10  13   9       19.08     -136.62    290.31 o 
  -9  13   9       54.40      -78.07    285.43 o 
  -8  13   9       96.43     -284.21    239.08 o 
  -7  13   9      558.53      637.95    302.51 o 
  -6  13   9      130.17     -333.00    222.00 o 
  -5  13   9       28.98     -173.37    115.58 o 
  -4  13   9       63.76      130.97    234.20 o 
  -3  13   9       10.50       91.04    181.14 o 
  -2  13   9      789.90      744.43    182.39 o 
  -1  13   9       21.25       32.26    231.15 o 
   0  13   9        2.91     -254.78    176.87 o 
   1  13   9      330.12      381.54    189.68 o 
   2  13   9       19.53      211.71    157.87 o 
   3  13   9       10.55      -12.88    109.99 o 
   4  13   9        0.55      -71.70    106.77 o 
   5  13   9        1.00      305.65    138.95 o 
   6  13   9       46.56      115.46    142.03 o 
  -9  14   9      202.84      117.10    290.31 o 
  -8  14   9       56.09     -382.40    254.94 o 
  -7  14   9       45.33      263.47    280.55 o 
  -6  14   9      287.16      234.20    269.57 o 
  -5  14   9       50.77       18.38    240.30 o 
  -4  14   9       76.93      125.81    195.17 o 
  -3  14   9      139.31       47.72    148.04 o 
  -2  14   9       99.92       -0.12    150.96 o 
  -1  14   9        0.73      -84.87    140.12 o 
   0  14   9      255.37      260.70    166.73 o 
   1  14   9        6.47      -54.05    150.35 o 
   2  14   9      183.47       43.80    156.57 o 
   3  14   9       14.87     -104.63    148.84 o 
   4  14   9       12.11      112.68    129.20 o 
   5  14   9        7.96      221.07    140.35 o 
   6  14   9       18.55      -26.36    136.55 o 
  -9  15   9      145.77      278.11    318.36 o 
  -8  15   9        0.97     -378.74    252.50 o 
  -7  15   9      703.29      568.42    329.34 o 
  -6  15   9      447.76      387.89    285.43 o 
  -5  15   9       40.19       56.27    162.92 o 
  -4  15   9        6.56     -200.75    146.55 o 
  -3  15   9      188.48      631.19    179.65 o 
  -2  15   9      249.34      174.37    160.56 o 
  -1  15   9      220.64      157.79    190.29 o 
   0  15   9      125.93       56.85    172.60 o 
   1  15   9      235.67      353.38    211.63 o 
   2  15   9       67.41      148.15    166.68 o 
   3  15   9       19.32      -59.66    155.30 o 
   4  15   9      177.80      156.05    261.03 o 
   5  15   9       83.38      157.67    182.93 o 
   6  15   9        3.88      226.05    176.72 o 
  -9  16   9       57.62       43.91    328.12 o 
  -8  16   9        1.78     -324.46    289.09 o 
  -7  16   9       71.64      -26.84    264.69 o 
  -6  16   9       17.37     -110.33    203.09 o 
  -5  16   9       36.65       41.21    165.08 o 
  -4  16   9      268.93      127.91    156.04 o 
  -3  16   9      311.50      234.25    169.26 o 
  -2  16   9      448.42      451.06    178.68 o 
  -1  16   9        4.78     -168.26    149.44 o 
   0  16   9      208.43       99.97    203.09 o 
   1  16   9      203.08       38.53    199.44 o 
   2  16   9      105.29      202.51    171.10 o 
   3  16   9        1.79       77.50    165.71 o 
   4  16   9      247.92      109.77    221.39 o 
   5  16   9        7.66     -145.45    165.18 o 
  -8  17   9       33.43     -364.72    278.11 o 
  -7  17   9       80.72      -32.93    282.99 o 
  -6  17   9       19.17      -58.55    160.82 o 
  -5  17   9       11.12     -145.36    164.21 o 
  -4  17   9        5.67     -215.35    143.57 o 
  -3  17   9      156.20      175.52    297.02 o 
  -2  17   9        3.89     -244.26    162.84 o 
  -1  17   9       23.97      -78.51    157.37 o 
   0  17   9       52.93       11.86    169.06 o 
   1  17   9       56.73      139.40    498.28 o 
   2  17   9      242.70      178.60    177.28 o 
   3  17   9       70.15      -92.95    167.36 o 
   4  17   9       52.19      151.83    207.97 o 
   5  17   9        0.09      133.79    188.51 o 
  -8  18   9      122.27      462.30    335.44 o 
  -7  18   9      262.89       63.43    300.07 o 
  -6  18   9        7.65      262.68    194.55 o 
  -5  18   9      318.41      500.85    434.85 o 
  -4  18   9       50.67       34.27    167.84 o 
  -3  18   9      134.74      186.25    169.53 o 
  -2  18   9       74.04       78.66    168.94 o 
  -1  18   9      210.81      134.58    173.34 o 
   0  18   9        1.39     -128.52    160.61 o 
   1  18   9       12.89      -93.95    170.19 o 
   2  18   9        4.08     -117.90    166.68 o 
   3  18   9       39.50      133.65    185.94 o 
   4  18   9        5.26       59.93    185.35 o 
   5  18   9       31.44     -176.88    182.88 o 
  -8  19   9        0.49     -163.45    323.24 o 
  -7  19   9      328.57     -292.75    301.29 o 
  -6  19   9       39.55      106.30    204.31 o 
  -5  19   9      101.80     -122.91    450.10 o 
  -4  19   9        7.98      -51.84    166.37 o 
  -3  19   9      248.03       97.54    484.87 o 
  -2  19   9       65.20       -6.84    355.57 o 
  -1  19   9      221.61       21.50    170.42 o 
   0  19   9        3.05       67.55    170.14 o 
   1  19   9       24.69      139.63    179.62 o 
   2  19   9       16.35     -109.37    166.50 o 
   3  19   9       73.74      -27.35    218.34 o 
   4  19   9       22.21      -41.93    172.87 o 
  -7  20   9       55.03       77.02    204.20 o 
  -6  20   9        0.34      -27.45    197.98 o 
  -5  20   9      249.63       90.09    194.51 o 
  -4  20   9       12.04     -217.02    303.73 o 
  -3  20   9      133.64       62.93    230.54 o 
  -2  20   9        1.47      -60.05    155.09 o 
  -1  20   9      126.89      -25.02    170.01 o 
   0  20   9      187.15      289.71    187.02 o 
   1  20   9       33.00      295.77    193.38 o 
   2  20   9        1.79      250.26    198.52 o 
   3  20   9       32.07      118.02    194.02 o 
   4  20   9      166.09      267.98    209.17 o 
  -7  21   9        0.30       46.09    213.79 o 
  -6  21   9       40.08      -16.40    189.83 o 
  -5  21   9       12.87     -264.79    176.53 o 
  -4  21   9        2.87      -33.74    179.95 o 
  -3  21   9        4.71      223.11    278.72 o 
  -2  21   9       11.94      123.06    171.33 o 
  -1  21   9      164.60       82.53    173.07 o 
   0  21   9       69.87        7.71    184.69 o 
   1  21   9        6.75      -68.53    184.95 o 
   2  21   9       27.42       48.28    194.72 o 
   3  21   9       19.56       15.22    197.83 o 
  -6  22   9       10.63     -276.55    207.36 o 
  -5  22   9      214.12      219.48    210.08 o 
  -4  22   9        8.08     -149.94    272.01 o 
  -3  22   9       50.72      312.04    201.47 o 
  -2  22   9       14.56      250.42    195.35 o 
  -1  22   9      170.83        8.81    175.44 o 
   0  22   9        0.15       79.18    191.13 o 
   1  22   9       79.85      373.79    301.29 o 
   2  22   9       25.02       14.31    196.76 o 
   3  22   9        6.71      105.63    204.28 o 
  -5  23   9       86.54      141.37    300.07 o 
  -4  23   9        7.88     -179.67    226.88 o 
  -3  23   9       63.60     -282.01    193.95 o 
  -2  23   9       15.34     -153.51    180.05 o 
  -1  23   9      179.69      255.63    200.75 o 
   0  23   9        2.69      154.65    195.01 o 
   1  23   9       28.70     -137.14    193.79 o 
   2  23   9       42.85      188.75    208.20 o 
  -5  24   9       34.26     -252.89    202.79 o 
  -4  24   9        9.90      407.82    415.95 o 
  -3  24   9       68.88     -157.12    378.74 o 
  -2  24   9        0.69       77.93    472.06 o 
  -1  24   9      153.50      296.82    375.08 o 
   0  24   9        0.23        2.80    198.76 o 
   1  24   9        0.78      245.82    215.96 o 
  -3  25   9        6.83     -173.80    202.62 o 
  -2  25   9        0.15      180.44    223.61 o 
  -1  25   9       54.81       20.35    210.53 o 
   0  25   9        4.30      473.62    369.60 o 
  -4   0  10      371.63      502.55    220.78 o 
  -3   0  10      379.61      397.65    222.00 o 
  -2   0  10     1114.11      985.59    251.28 o 
  -1   0  10      197.79      178.09    192.73 o 
   0   0  10      549.22      618.65    140.56 o 
   1   0  10       25.75      109.56    122.50 o 
   2   0  10      376.52      322.92    333.00 o 
   3   0  10       46.11      -73.34    126.82 o 
   4   0  10       47.30       69.13    247.01 o 
   5   0  10      102.53       55.74    157.50 o 
   6   0  10      123.76      -97.66    155.47 o 
   7   0  10       19.86       84.20    170.54 o 
  -5   1  10        0.19     -307.39    204.92 o 
  -4   1  10      290.07      361.06    228.10 o 
  -3   1  10        3.42       -4.74    137.87 o 
  -2   1  10       78.60      177.21    140.78 o 
  -1   1  10       30.32      196.68    130.23 o 
   0   1  10      352.75      506.04    137.47 o 
   1   1  10       39.01      174.17     88.74 o 
   2   1  10      130.39      281.77     98.64 o 
   3   1  10       33.38       62.46    100.03 o 
   4   1  10        3.71      139.05    103.60 o 
   5   1  10       28.16      119.09    112.80 o 
   6   1  10        6.61      -27.76    117.43 o 
   7   1  10       33.41       89.83    130.90 o 
  -5   2  10       27.06     -209.80    208.58 o 
  -4   2  10        5.11     -202.48    217.12 o 
  -3   2  10      346.23      386.25    148.82 o 
  -2   2  10       16.83      -16.18    179.31 o 
  -1   2  10        4.73      -77.09    118.20 o 
   0   2  10       45.25      103.92    101.76 o 
   1   2  10        5.43       47.79     81.62 o 
   2   2  10       53.58      -69.88     89.68 o 
   3   2  10       71.03      133.58    100.45 o 
   4   2  10       41.50        1.13    106.36 o 
   5   2  10        1.49       35.50    111.66 o 
   6   2  10        1.56       56.96    121.00 o 
   7   2  10        3.40        8.33    183.10 o 
  -6   3  10      219.18      261.03    239.08 o 
  -5   3  10      342.30      107.34    234.20 o 
  -4   3  10      231.51       -9.76    213.46 o 
  -3   3  10      408.60      333.00    225.66 o 
  -2   3  10      227.27      147.00    131.30 o 
  -1   3  10        0.57      -18.47    122.61 o 
   0   3  10      258.77      284.86    106.26 o 
   1   3  10       21.00      180.02     86.58 o 
   2   3  10       40.27       19.83     90.71 o 
   3   3  10       20.40       -1.34     99.97 o 
   4   3  10       36.60      188.27    129.19 o 
   5   3  10       93.35      106.14    111.00 o 
   6   3  10       29.60       97.87    119.98 o 
   7   3  10       18.14      -11.97    117.20 o 
  -7   4  10       92.45      -36.59    236.64 o 
  -6   4  10       84.30      351.30    251.28 o 
  -5   4  10      249.69      420.83    257.38 o 
  -4   4  10      605.44      320.80    236.64 o 
  -3   4  10       10.89      115.88    215.90 o 
  -2   4  10      258.49      254.94    232.98 o 
  -1   4  10        2.34      -15.27     95.65 o 
   0   4  10      386.37      296.59    108.78 o 
   1   4  10        0.15       -3.46    101.21 o 
   2   4  10      115.15      167.59     96.28 o 
   3   4  10       22.38        4.21     99.84 o 
   4   4  10      119.70       33.59    158.27 o 
   5   4  10        4.32      -82.28    106.03 o 
   6   4  10        3.10       45.67    119.63 o 
  -7   5  10      172.49     -140.28    230.54 o 
  -6   5  10       13.73     -307.39    204.92 o 
  -5   5  10      165.57      -93.92    231.76 o 
  -4   5  10      214.57      -54.89    219.56 o 
  -3   5  10      553.65      456.20    245.18 o 
  -2   5  10       54.07      -68.31    218.34 o 
  -1   5  10        5.10      -16.47    129.52 o 
   0   5  10       80.42      113.36    102.66 o 
   1   5  10        8.40       12.59    108.23 o 
   2   5  10      193.32      236.34    115.50 o 
   3   5  10       51.01     -134.48     89.65 o 
   4   5  10       56.35       77.47    102.82 o 
   5   5  10        4.94       91.80    115.28 o 
   6   5  10        0.66      176.90    126.21 o 
  -8   6  10      145.96     -218.34    237.86 o 
  -7   6  10      165.09      243.96    259.81 o 
  -6   6  10       59.49        6.10    223.22 o 
  -5   6  10       21.82      112.22    230.54 o 
  -4   6  10       30.42     -112.22    224.44 o 
  -3   6  10      403.27      253.72    247.62 o 
  -2   6  10      125.07      150.03    240.30 o 
  -1   6  10      147.92      137.05    308.61 o 
   0   6  10      112.64      274.52    113.32 o 
   1   6  10      264.24      288.35    113.22 o 
   2   6  10      100.28       85.06     94.37 o 
   3   6  10      112.63       74.12    100.73 o 
   4   6  10       60.77       25.14    107.77 o 
   5   6  10        0.94       40.05    112.32 o 
   6   6  10        6.03       17.73    119.76 o 
  -9   7  10      124.94     -157.35    257.38 o 
  -8   7  10       37.12       47.57    264.69 o 
  -7   7  10      246.23     -104.90    248.84 o 
  -6   7  10       33.84     -117.10    237.86 o 
  -5   7  10       67.73       14.64    242.74 o 
  -4   7  10      569.82      609.89    279.33 o 
  -3   7  10      273.36       92.70    239.08 o 
  -2   7  10       16.86       65.43    341.54 o 
  -1   7  10      124.21      -71.73    131.55 o 
   0   7  10       60.49     -164.61    127.18 o 
   1   7  10        5.97      -63.06    103.59 o 
   2   7  10       14.64       40.33    110.36 o 
   3   7  10       70.88     -113.94     96.82 o 
   4   7  10        6.13      162.24    109.69 o 
   5   7  10       14.63       51.55    115.91 o 
   6   7  10       26.60      -20.07    115.79 o 
  -9   8  10       60.02     -203.70    256.16 o 
  -8   8  10       87.06      141.50    263.47 o 
  -7   8  10      355.99       -2.44    241.52 o 
  -6   8  10        1.34     -212.24    220.78 o 
  -5   8  10        5.02      -40.25    235.42 o 
  -4   8  10      133.97      197.61    250.06 o 
  -3   8  10      266.11     -325.68    217.12 o 
  -2   8  10        9.97     -126.09    134.94 o 
  -1   8  10      332.60       40.72    146.26 o 
   0   8  10      147.41     -151.26    132.15 o 
   1   8  10       20.44       -3.66    165.60 o 
   2   8  10       11.21       27.70    115.31 o 
   3   8  10      107.07       39.84    130.99 o 
   4   8  10       80.32      147.42    113.22 o 
   5   8  10        1.48      -78.12    111.97 o 
   6   8  10        0.23      -26.56    129.05 o 
 -10   9  10       29.15     -369.60    275.67 o 
  -9   9  10       64.07     -400.70    267.13 o 
  -8   9  10        5.24     -356.79    237.86 o 
  -7   9  10       99.15     -369.60    246.40 o 
  -6   9  10       29.90     -297.63    228.10 o 
  -5   9  10       12.39     -229.32    246.40 o 
  -4   9  10       19.73        7.32    254.94 o 
  -3   9  10      751.98      858.73    297.63 o 
  -2   9  10        2.13     -103.86    186.02 o 
  -1   9  10      219.31      196.09    148.23 o 
   0   9  10      146.85      122.02    143.70 o 
   1   9  10      216.75      209.77    153.50 o 
   2   9  10        5.70     -109.11    109.06 o 
   3   9  10        2.98       -0.38    109.69 o 
   4   9  10      193.52      212.58    116.63 o 
   5   9  10        0.12       88.88    119.98 o 
   6   9  10       26.47      -73.59    121.53 o 
 -10  10  10      144.66      154.91    314.71 o 
  -9  10  10        4.81     -131.74    289.09 o 
  -8  10  10      204.47       84.17    268.35 o 
  -7  10  10       62.40     -223.22    262.25 o 
  -6  10  10      169.94      328.12    282.99 o 
  -5  10  10       57.70     -213.46    241.52 o 
  -4  10  10      430.47      322.02    273.23 o 
  -3  10  10       34.02      -67.47    130.59 o 
  -2  10  10       23.29      119.56    144.86 o 
  -1  10  10      122.77      -81.35    137.87 o 
   0  10  10       39.34       10.61    146.54 o 
   1  10  10      609.83      862.21    180.76 o 
   2  10  10      242.12      193.79    159.44 o 
   3  10  10      157.75      445.52    140.89 o 
   4  10  10      144.22      238.80    117.56 o 
   5  10  10        4.02       53.62    134.16 o 
   6  10  10       18.19      221.30    138.48 o 
  -9  11  10        9.51      702.60    345.20 o 
  -8  11  10       47.62      -14.64    280.55 o 
  -7  11  10       45.75      -96.36    270.79 o 
  -6  11  10        0.58     -106.12    264.69 o 
  -5  11  10       39.17      289.09    264.69 o 
  -4  11  10      107.73      -93.92    253.72 o 
  -3  11  10      228.54      -25.37    314.10 o 
  -2  11  10       83.02       91.69    150.82 o 
  -1  11  10      415.43      609.71    379.96 o 
   0  11  10       48.89      -49.28    151.16 o 
   1  11  10       65.31     -163.08    159.18 o 
   2  11  10      120.26      167.69    156.80 o 
   3  11  10      361.01      215.88    232.98 o 
   4  11  10       14.51       34.33    116.05 o 
   5  11  10       36.19      -30.11    117.87 o 
   6  11  10        0.65       60.33    125.22 o 
  -9  12  10       12.00     -408.02    272.01 o 
  -8  12  10        5.98      -10.98    275.67 o 
  -7  12  10      584.60       13.42    282.99 o 
  -6  12  10       55.00     -345.81    230.54 o 
  -5  12  10       28.52      348.86    292.75 o 
  -4  12  10        5.52     -245.18    243.96 o 
  -3  12  10      406.57      218.66    251.89 o 
  -2  12  10      140.37      107.48    163.37 o 
  -1  12  10       56.37      248.61    166.76 o 
   0  12  10      116.11      102.22    158.33 o 
   1  12  10      115.17      334.07    167.75 o 
   2  12  10       21.45      199.29    161.71 o 
   3  12  10      153.67      -22.87    158.44 o 
   4  12  10       13.23      113.87    118.25 o 
   5  12  10        1.41      104.00    123.40 o 
  -9  13  10        7.89     -417.17    278.11 o 
  -8  13  10      210.47      157.35    308.61 o 
  -7  13  10       47.79     -398.87    265.91 o 
  -6  13  10       16.71       34.15    265.91 o 
  -5  13  10      318.19      339.10    301.29 o 
  -4  13  10      300.07      466.36    184.47 o 
  -3  13  10      221.02      -49.42    159.59 o 
  -2  13  10       46.82      135.98    343.98 o 
  -1  13  10      249.42       49.31    158.12 o 
   0  13  10        6.61       13.33    204.31 o 
   1  13  10       61.13      197.25    170.15 o 
   2  13  10       61.12      123.74    160.01 o 
   3  13  10       82.38      339.22    183.56 o 
   4  13  10      209.33      350.36    196.39 o 
   5  13  10        7.64      153.91    129.96 o 
  -9  14  10       36.68      -56.11    322.02 o 
  -8  14  10      139.67     -136.62    287.87 o 
  -7  14  10        9.53       24.40    306.17 o 
  -6  14  10      164.13       69.53    285.43 o 
  -5  14  10       37.16      180.53    293.97 o 
  -4  14  10      541.71      452.31    178.93 o 
  -3  14  10       55.77        7.06    280.55 o 
  -2  14  10       39.13      251.93    165.40 o 
  -1  14  10      113.24      152.93    167.27 o 
   0  14  10        0.29       82.51    167.65 o 
   1  14  10       16.58       93.30    168.21 o 
   2  14  10        5.25     -193.10    189.68 o 
   3  14  10       40.71      179.59    180.53 o 
   4  14  10        0.72       82.87    184.79 o 
   5  14  10        6.76      -24.20    142.66 o 
  -8  15  10      297.29      308.61    329.34 o 
  -7  15  10      202.12     -119.54    314.71 o 
  -6  15  10      196.80      445.22    313.49 o 
  -5  15  10        0.82        8.54    275.67 o 
  -4  15  10      276.08      461.90    192.17 o 
  -3  15  10       89.79      -39.59    160.06 o 
  -2  15  10        2.94      -86.06    254.94 o 
  -1  15  10       14.67      162.15    389.72 o 
   0  15  10       78.66       71.21    284.21 o 
   1  15  10       57.85       18.05    163.30 o 
   2  15  10        9.23      -81.13    165.30 o 
   3  15  10       53.23      241.76    180.11 o 
   4  15  10       16.62        8.55    184.07 o 
   5  15  10        1.08      312.73    190.37 o 
  -8  16  10       25.60     -232.98    308.61 o 
  -7  16  10       26.90        1.22    333.00 o 
  -6  16  10       25.82     -146.37    285.43 o 
  -5  16  10       21.06      -52.45    280.55 o 
  -4  16  10       42.54      -26.93    172.80 o 
  -3  16  10      192.64      160.34    179.14 o 
  -2  16  10        3.85     -218.78    145.85 o 
  -1  16  10      471.27      419.21    256.77 o 
   0  16  10       67.02       -2.14    256.16 o 
   1  16  10      106.41      211.54    189.32 o 
   2  16  10        3.15     -134.16    231.15 o 
   3  16  10       17.64       63.94    189.38 o 
   4  16  10        0.73      136.92    386.06 o 
  -8  17  10       38.64      -60.99    329.34 o 
  -7  17  10       32.62     -406.19    287.87 o 
  -6  17  10        4.96      126.86    319.58 o 
  -5  17  10       68.32      259.78    201.34 o 
  -4  17  10      131.03     -114.35    339.71 o 
  -3  17  10       30.06      314.73    187.57 o 
  -2  17  10        1.12       92.28    172.57 o 
  -1  17  10      123.83      265.35    188.15 o 
   0  17  10       29.26      158.65    191.69 o 
   1  17  10        2.10       78.79    211.63 o 
   2  17  10        4.23      -58.69    255.55 o 
   3  17  10        0.27      365.36    200.04 o 
   4  17  10        9.60      346.01    211.00 o 
  -7  18  10       97.94     -267.13    301.29 o 
  -6  18  10      147.90     -156.13    320.80 o 
  -5  18  10        2.05      -65.67    184.80 o 
  -4  18  10      137.69      381.48    404.97 o 
  -3  18  10       65.81       89.16    186.77 o 
  -2  18  10      148.54      271.33    189.07 o 
  -1  18  10       25.54     -168.41    381.18 o 
   0  18  10       59.45      404.28    329.95 o 
   1  18  10        0.57      376.17    199.59 o 
   2  18  10       64.86      -38.16    181.40 o 
   3  18  10        3.98       39.29    191.92 o 
  -7  19  10        0.83       68.31    336.66 o 
  -6  19  10       34.19     -145.15    298.85 o 
  -5  19  10       30.23      -71.51    262.25 o 
  -4  19  10      180.62      270.93    339.71 o 
  -3  19  10       60.76      282.18    203.99 o 
  -2  19  10       98.01      131.67    186.02 o 
  -1  19  10        0.61       67.61    414.12 o 
   0  19  10       69.48      158.22    189.32 o 
   1  19  10       14.11     -283.62    215.90 o 
   2  19  10       17.15     -149.50    237.25 o 
   3  19  10       14.29     -215.38    196.34 o 
  -6  20  10        1.88     -290.31    302.51 o 
  -5  20  10       45.47       24.01    234.20 o 
  -4  20  10        8.52      -96.59    192.84 o 
  -3  20  10        0.16     -264.05    193.95 o 
  -2  20  10       37.10       26.21    189.90 o 
  -1  20  10        1.63      203.28    194.45 o 
   0  20  10        0.69      -10.79    317.14 o 
   1  20  10       14.97       74.37    196.65 o 
   2  20  10        4.78       63.37    211.88 o 
  -5  21  10      153.81       50.24    201.58 o 
  -4  21  10       31.80     -286.20    190.80 o 
  -3  21  10        1.01      174.83    199.20 o 
  -2  21  10        5.11       39.27    198.22 o 
  -1  21  10        1.87     -120.41    191.60 o 
   0  21  10       18.39       66.03    302.51 o 
   1  21  10        0.53     -126.35    326.90 o 
   2  21  10       21.06     -243.72    183.00 o 
  -5  22  10       43.32     -355.75    267.13 o 
  -4  22  10       81.89      371.95    225.09 o 
  -3  22  10        0.22      -40.72    207.42 o 
  -2  22  10       73.56       63.25    268.35 o 
  -1  22  10        0.83      181.88    202.82 o 
   0  22  10       78.34     -120.99    399.48 o 
   1  22  10        0.89     -116.13    183.97 o 
  -3  23  10        5.18      -62.46    210.24 o 
  -2  23  10       87.81     -125.78    289.70 o 
  -1  23  10        7.28      528.63    233.58 o 
   0  23  10       70.13       67.93    265.30 o 
  -4   1  11       13.35      197.61    235.42 o 
  -3   1  11      412.55      495.23    245.18 o 
  -2   1  11        0.03       77.55    138.72 o 
  -1   1  11       85.43      242.79    186.63 o 
   0   1  11        1.99     -100.55    136.54 o 
   1   1  11      422.25      466.99    129.56 o 
   2   1  11       41.59       74.22    104.65 o 
   3   1  11       72.20       80.47    110.56 o 
   4   1  11        1.43      151.94    123.01 o 
   5   1  11       65.04      -33.90    121.72 o 
  -4   2  11      160.78      131.74    236.64 o 
  -3   2  11      302.09      481.82    246.40 o 
  -2   2  11        1.66      -12.21    173.21 o 
  -1   2  11       53.97      162.32    142.68 o 
   0   2  11       37.96       35.12    140.56 o 
   1   2  11       59.20      225.86    119.80 o 
   2   2  11       27.63       62.04    101.26 o 
   3   2  11       13.65      269.08    117.69 o 
   4   2  11        8.29       53.85    115.70 o 
   5   2  11        0.00      103.75    129.95 o 
  -5   3  11       72.60     -145.15    225.66 o 
  -4   3  11      269.36      175.65    252.50 o 
  -3   3  11      289.22      175.65    243.96 o 
  -2   3  11       98.22      109.78    230.54 o 
  -1   3  11      217.07      237.48    145.95 o 
   0   3  11       27.08       79.21    139.92 o 
   1   3  11        1.37      -33.40    137.54 o 
   2   3  11       18.73       -1.17    122.82 o 
   3   3  11       37.01       87.27    111.77 o 
   4   3  11        0.07      153.05    116.51 o 
   5   3  11        3.68      161.40    127.59 o 
  -6   4  11       96.21     -202.48    246.40 o 
  -5   4  11      164.83       10.98    247.62 o 
  -4   4  11       57.63      223.22    240.30 o 
  -3   4  11        0.78      178.09    252.50 o 
  -2   4  11      305.08      306.17    241.52 o 
  -1   4  11        1.27     -198.83    198.83 o 
   0   4  11       12.04      -20.35    106.04 o 
   1   4  11        2.17      119.34    120.08 o 
   2   4  11       10.12      186.91    124.03 o 
   3   4  11       18.46      145.52    114.07 o 
   4   4  11        0.01        5.34    115.54 o 
   5   4  11       50.33       75.10    124.75 o 
  -6   5  11       40.78     -146.37    256.16 o 
  -5   5  11        5.99      -14.64    241.52 o 
  -4   5  11      145.41       12.20    236.64 o 
  -3   5  11       45.61      211.02    257.38 o 
  -2   5  11        0.54     -134.18    220.78 o 
  -1   5  11      132.02      336.66    240.30 o 
   0   5  11      163.79      230.76    115.86 o 
   1   5  11      203.06      458.13    129.18 o 
   2   5  11       59.53       41.66    140.55 o 
   3   5  11       51.44        3.71    132.57 o 
   4   5  11        2.84      134.39    118.55 o 
   5   5  11       28.93       18.78    135.04 o 
  -7   6  11        1.09       54.89    279.33 o 
  -6   6  11      390.61      279.33    290.31 o 
  -5   6  11       47.13      -34.15    264.69 o 
  -4   6  11        8.53      135.40    273.23 o 
  -3   6  11      177.97      381.79    274.45 o 
  -2   6  11      104.44      -32.93    235.42 o 
  -1   6  11      106.10     -267.13    219.56 o 
   0   6  11       24.34      -94.63    141.76 o 
   1   6  11        0.40       -3.16    117.24 o 
   2   6  11       12.19       99.69    126.41 o 
   3   6  11       16.10      194.38    140.42 o 
   4   6  11       18.53       -8.37    113.09 o 
   5   6  11       14.96       81.08    123.76 o 
  -8   7  11      183.80       54.89    276.89 o 
  -7   7  11        1.67     -203.70    254.94 o 
  -6   7  11      305.69      363.50    275.67 o 
  -5   7  11      177.16      219.56    280.55 o 
  -4   7  11      391.29      645.27    312.27 o 
  -3   7  11        0.90      151.25    272.01 o 
  -2   7  11      447.11      580.62    286.65 o 
  -1   7  11        5.75     -164.08    140.09 o 
   0   7  11        4.23      -28.06    146.90 o 
   1   7  11      202.82       24.43    144.81 o 
   2   7  11      269.21      156.01    134.53 o 
   3   7  11       38.36       85.77    134.07 o 
   4   7  11       25.06      163.58    122.54 o 
   5   7  11        1.55      141.46    123.48 o 
  -8   8  11       17.29       82.95    302.51 o 
  -7   8  11        3.69     -387.89    274.45 o 
  -6   8  11      213.38     -192.73    262.25 o 
  -5   8  11      100.98     -109.78    257.38 o 
  -4   8  11      395.84     -150.03    259.81 o 
  -3   8  11      134.35      376.91    273.23 o 
  -2   8  11       29.20      195.17    265.91 o 
  -1   8  11       16.38      -98.54    190.29 o 
   0   8  11      122.86       55.02    285.43 o 
   1   8  11        2.81      -69.18    153.19 o 
   2   8  11       76.35       94.50    159.78 o 
   3   8  11       81.68      349.66    164.93 o 
   4   8  11       24.22       52.27    141.33 o 
   5   8  11        1.57      134.76    133.81 o 
  -9   9  11       70.22     -273.23    285.43 o 
  -8   9  11        0.24     -184.19    292.75 o 
  -7   9  11       20.41     -101.24    264.69 o 
  -6   9  11      341.89      292.75    282.99 o 
  -5   9  11        0.44     -303.73    275.67 o 
  -4   9  11       12.94      -57.33    263.47 o 
  -3   9  11        0.70     -346.42    234.20 o 
  -2   9  11        1.32      217.12    281.77 o 
  -1   9  11      338.79      298.51    172.31 o 
   0   9  11        6.33       -6.14    292.14 o 
   1   9  11       58.04       18.06    155.68 o 
   2   9  11      107.08      400.51    179.88 o 
   3   9  11       21.38      239.30    144.53 o 
   4   9  11       36.92       96.13    144.24 o 
   5   9  11        2.60       74.92    137.86 o 
  -9  10  11      114.86     -223.22    306.17 o 
  -8  10  11       21.50     -384.23    256.16 o 
  -7  10  11      380.93      143.93    282.99 o 
  -6  10  11       14.55      -56.11    267.13 o 
  -5  10  11       39.14      419.61    290.31 o 
  -4  10  11        2.80     -365.94    243.96 o 
  -3  10  11       75.54     -309.83    270.79 o 
  -2  10  11       12.89      174.43    272.01 o 
  -1  10  11        3.31      195.52    166.71 o 
   0  10  11       14.87      183.10    202.48 o 
   1  10  11       27.26       83.85    159.24 o 
   2  10  11       22.85      -29.38    177.48 o 
   3  10  11        0.13      183.37    178.47 o 
   4  10  11       50.10       -7.58    139.75 o 
   5  10  11        3.75      -18.71    127.73 o 
  -8  11  11        0.63      -14.64    291.53 o 
  -7  11  11        3.19      -70.75    306.17 o 
  -6  11  11       88.28     -333.00    280.55 o 
  -5  11  11        2.76      217.12    281.77 o 
  -4  11  11       39.29      143.93    303.73 o 
  -3  11  11       65.11        6.10    279.33 o 
  -2  11  11      302.63      -16.45    157.97 o 
  -1  11  11       48.85      -38.38    162.62 o 
   0  11  11      281.41      248.40    267.74 o 
   1  11  11       12.38       28.57    169.06 o 
   2  11  11      212.56      417.31    187.04 o 
   3  11  11        5.03      185.82    184.47 o 
   4  11  11       36.49      148.89    245.18 o 
  -8  12  11      105.86     -420.83    282.99 o 
  -7  12  11        1.43     -437.29    291.53 o 
  -6  12  11       44.44     -243.96    291.53 o 
  -5  12  11       23.09      351.30    328.12 o 
  -4  12  11        5.42      278.11    307.39 o 
  -3  12  11       29.00      182.97    297.63 o 
  -2  12  11       94.96      140.64    166.94 o 
  -1  12  11        1.43     -119.83    160.89 o 
   0  12  11       28.55     -131.65    168.49 o 
   1  12  11       83.67      254.41    182.00 o 
   2  12  11        5.06     -226.01    150.68 o 
   3  12  11        8.84      -52.59    166.22 o 
   4  12  11      160.78       70.54    191.51 o 
  -8  13  11       47.60      -15.86    319.58 o 
  -7  13  11       30.63      383.01    337.88 o 
  -6  13  11       49.82     -406.19    270.79 o 
  -5  13  11        4.44     -393.99    270.79 o 
  -4  13  11       32.63     -308.61    265.91 o 
  -3  13  11      123.37     -231.76    291.53 o 
  -2  13  11      111.83       53.41    173.50 o 
  -1  13  11      167.81      434.63    183.01 o 
   0  13  11        6.38      337.05    183.69 o 
   1  13  11        0.78      -65.72    232.37 o 
   2  13  11       12.77      180.77    272.62 o 
   3  13  11       14.52       87.96    192.12 o 
   4  13  11       14.51       41.68    239.69 o 
  -8  14  11        2.22     -448.27    298.85 o 
  -7  14  11       80.84      391.55    350.08 o 
  -6  14  11       62.79      268.35    319.58 o 
  -5  14  11      289.88     -240.30    291.53 o 
  -4  14  11       23.26      -14.64    314.71 o 
  -3  14  11       88.15      256.26    181.20 o 
  -2  14  11       20.78      174.45    173.97 o 
  -1  14  11       83.20      172.30    177.14 o 
   0  14  11       55.31      -59.96    174.43 o 
   1  14  11       23.93      174.90    190.14 o 
   2  14  11        0.80     -120.55    180.44 o 
   3  14  11        0.01       -3.66    200.05 o 
  -7  15  11      177.64      386.67    353.74 o 
  -6  15  11        0.31     -163.45    306.17 o 
  -5  15  11       24.52      -90.26    317.14 o 
  -4  15  11        8.89      454.98    325.68 o 
  -3  15  11        0.79       10.27    179.08 o 
  -2  15  11       26.88     -238.28    158.85 o 
  -1  15  11      127.27      134.09    195.17 o 
   0  15  11       77.77       97.11    186.21 o 
   1  15  11       12.01     -121.94    176.89 o 
   2  15  11       22.62     -172.99    171.73 o 
   3  15  11       30.30       35.59    202.48 o 
  -7  16  11        0.31     -470.23    313.49 o 
  -6  16  11        2.78     -451.93    301.29 o 
  -5  16  11        1.51     -117.10    317.14 o 
  -4  16  11        1.96      -28.06    315.92 o 
  -3  16  11        2.16     -127.83    177.58 o 
  -2  16  11        6.30     -177.10    168.09 o 
  -1  16  11        6.69     -256.74    171.16 o 
   0  16  11      104.02      249.96    203.61 o 
   1  16  11        1.00     -163.65    174.68 o 
   2  16  11        1.69       55.12    217.73 o 
   3  16  11        0.22     -279.45    186.30 o 
  -6  17  11       41.20       85.39    336.66 o 
  -5  17  11      255.26      409.85    346.42 o 
  -4  17  11        1.18        3.66    325.68 o 
  -3  17  11       37.94      -21.24    189.48 o 
  -2  17  11       46.23       84.59    312.88 o 
  -1  17  11      171.46       46.84    201.87 o 
   0  17  11       53.23      143.59    198.27 o 
   1  17  11       42.18       -9.41    195.69 o 
   2  17  11        0.21     -304.42    397.04 o 
  -6  18  11        3.17     -448.27    298.85 o 
  -5  18  11       61.89     -261.03    315.92 o 
  -4  18  11        1.70       68.09    194.62 o 
  -3  18  11      223.81      149.86    193.81 o 
  -2  18  11        0.43      404.06    204.18 o 
  -1  18  11      140.89      212.98    205.41 o 
   0  18  11       17.73     -301.90    201.26 o 
   1  18  11        9.85      109.91    210.49 o 
   2  18  11        7.07      325.22    208.58 o 
  -5  19  11       54.44     -120.76    322.02 o 
  -4  19  11       16.90      316.32    253.72 o 
  -3  19  11       41.28      -42.03    316.53 o 
  -2  19  11        8.19      101.15    199.43 o 
  -1  19  11        5.66      -57.09    194.89 o 
   0  19  11       43.04      469.63    224.42 o 
   1  19  11        5.16      -30.61    212.46 o 
  -4  20  11       44.91     -189.93    459.25 o 
  -3  20  11        2.33      142.33    214.37 o 
  -2  20  11        0.15     -336.69    401.92 o 
  -1  20  11        1.19       79.18    230.54 o 
   0  20  11       13.51      293.81    232.98 o 
  -2  21  11       11.87      115.41    214.79 o 
  -2   0  12      328.97      683.08    247.62 o 
  -1   0  12        2.48       42.69    207.36 o 
   0   0  12       28.67      200.05    219.56 o 
   1   0  12       27.94      286.65    252.50 o 
   2   0  12      139.10       63.43    236.64 o 
   3   0  12       10.99      -85.72    276.28 o 
   4   0  12      105.15      129.91    182.85 o 
  -3   1  12       68.37      293.97    259.81 o 
  -2   1  12       35.43      340.32    243.96 o 
  -1   1  12       11.35      185.08    164.19 o 
   0   1  12        0.23      239.81    163.08 o 
   1   1  12        9.42      317.17    170.62 o 
   2   1  12        1.27       98.28    188.46 o 
   3   1  12        0.57      -43.59    114.99 o 
   4   1  12        0.44       88.26    127.01 o 
  -3   2  12        5.33     -125.64    237.86 o 
  -2   2  12        9.10      -59.77    235.42 o 
  -1   2  12       40.28      206.04    162.54 o 
   0   2  12        9.89      131.29    270.79 o 
   1   2  12       33.86      233.49    174.53 o 
   2   2  12        5.96       41.72    179.92 o 
   3   2  12       19.90       33.52    137.15 o 
   4   2  12        3.37      179.77    129.89 o 
  -4   3  12       24.38       12.20    248.84 o 
  -3   3  12       81.22      185.41    250.06 o 
  -2   3  12       57.91      -29.27    229.32 o 
  -1   3  12       60.85      214.68    236.64 o 
   0   3  12        0.19       97.25    159.56 o 
   1   3  12       80.52      262.05    176.19 o 
   2   3  12        3.34      242.21    138.47 o 
   3   3  12        0.06      104.72    256.50 o 
   4   3  12        0.22       61.43    124.98 o 
  -5   4  12       33.92     -264.69    239.08 o 
  -4   4  12        1.00     -347.64    231.76 o 
  -3   4  12        1.58       46.35    250.06 o 
  -2   4  12      163.82       20.74    228.10 o 
  -1   4  12       10.30      -52.45    226.88 o 
   0   4  12        7.95      268.35    250.06 o 
   1   4  12        3.15      236.02    168.76 o 
   2   4  12      212.99      520.87    151.86 o 
   3   4  12        2.38      156.28    143.58 o 
   4   4  12       54.48      171.27    150.24 o 
  -5   5  12        2.16       20.74    286.65 o 
  -4   5  12      211.92      353.74    279.33 o 
  -3   5  12      128.09      352.52    259.81 o 
  -2   5  12        8.20     -139.06    232.98 o 
  -1   5  12       14.61      401.31    261.03 o 
   0   5  12       32.85      469.62    264.69 o 
   1   5  12       12.97      201.26    259.81 o 
   2   5  12        0.21      209.53    144.39 o 
   3   5  12        1.54      -54.61    139.33 o 
   4   5  12       30.54      167.42    155.35 o 
  -6   6  12        3.79     -304.95    273.23 o 
  -5   6  12       67.89     -395.21    263.47 o 
  -4   6  12      182.91      248.84    276.89 o 
  -3   6  12       58.95      174.43    272.01 o 
  -2   6  12       10.34      452.54    282.99 o 
  -1   6  12      244.75      192.73    259.81 o 
   0   6  12        5.69      134.18    237.86 o 
   1   6  12       50.03      515.40    177.61 o 
   2   6  12        5.59      -27.00    230.91 o 
   3   6  12       45.80       40.02    144.46 o 
   4   6  12       14.96      261.16    159.53 o 
  -6   7  12       28.59     -397.04    264.69 o 
  -5   7  12        8.59      -21.96    300.07 o 
  -4   7  12        4.18       19.52    274.45 o 
  -3   7  12      309.64      419.61    297.63 o 
  -2   7  12        4.47       23.18    267.13 o 
  -1   7  12        1.23      520.85    292.75 o 
   0   7  12        0.14      -10.98    259.81 o 
   1   7  12       72.45       -2.75    172.60 o 
   2   7  12        9.28     -115.09    167.75 o 
   3   7  12        1.12       33.67    147.21 o 
   4   7  12        1.63      408.97    167.06 o 
  -7   8  12        0.47     -217.12    312.27 o 
  -6   8  12       59.95     -419.00    279.33 o 
  -5   8  12        4.78     -309.83    268.35 o 
  -4   8  12       55.19     -274.45    281.77 o 
  -3   8  12       55.02     -307.39    253.72 o 
  -2   8  12        6.60      -91.48    261.03 o 
  -1   8  12       26.09       52.45    273.23 o 
   0   8  12        0.64     -203.70    247.62 o 
   1   8  12       67.32     -151.20    160.32 o 
   2   8  12       33.28      138.73    180.22 o 
   3   8  12        7.77      147.71    188.67 o 
  -7   9  12        5.25     -440.95    293.97 o 
  -6   9  12      195.56       47.57    290.31 o 
  -5   9  12        3.68     -222.00    308.61 o 
  -4   9  12      204.35       47.57    286.65 o 
  -3   9  12       30.62      -60.99    295.19 o 
  -2   9  12       26.04        8.54    303.73 o 
  -1   9  12        0.25      292.75    284.21 o 
   0   9  12        0.42      -70.46    168.99 o 
   1   9  12       23.87     -168.89    157.34 o 
   2   9  12        0.10      265.12    188.29 o 
   3   9  12        1.40     -118.75    565.37 o 
  -7  10  12        3.18     -246.40    302.51 o 
  -6  10  12       69.21     -173.21    290.31 o 
  -5  10  12       25.82     -313.49    292.75 o 
  -4  10  12       43.28     -106.12    312.27 o 
  -3  10  12      333.94      242.74    312.27 o 
  -2  10  12       10.33      153.69    304.95 o 
  -1  10  12       12.93     -212.24    290.31 o 
   0  10  12        0.01      218.74    182.54 o 
   1  10  12       87.08       60.37    182.13 o 
   2  10  12        0.03      -95.09    245.18 o 
   3  10  12        1.04       55.85    187.06 o 
  -7  11  12       10.08     -153.69    329.34 o 
  -6  11  12       13.40      192.73    345.20 o 
  -5  11  12        0.65      -91.48    326.90 o 
  -4  11  12        1.77     -331.78    303.73 o 
  -3  11  12       55.73      -85.39    317.14 o 
  -2  11  12        0.72      251.28    307.39 o 
  -1  11  12       36.33       31.71    293.97 o 
   0  11  12        0.02      195.43    222.61 o 
   1  11  12      100.01       55.32    187.24 o 
   2  11  12       13.41      153.69    193.12 o 
   3  11  12        0.18       -8.70    191.04 o 
  -7  12  12        2.33      -26.84    334.22 o 
  -6  12  12        1.71     -453.76    302.51 o 
  -5  12  12       56.90      119.54    323.24 o 
  -4  12  12       33.28     -444.61    296.41 o 
  -3  12  12       49.52     -437.29    291.53 o 
  -2  12  12       14.86      -68.31    292.75 o 
  -1  12  12       93.29     -237.54    358.01 o 
   0  12  12        6.08      -49.80    405.58 o 
   1  12  12        0.85      128.41    188.40 o 
   2  12  12       43.87       -0.80    190.90 o 
  -7  13  12       17.47       -6.10    328.12 o 
  -6  13  12      110.60      359.84    345.20 o 
  -5  13  12       17.53     -120.76    320.80 o 
  -4  13  12       90.36     -441.56    309.83 o 
  -3  13  12       30.96       98.80    326.90 o 
  -2  13  12       51.31      226.88    328.12 o 
  -1  13  12        4.14      110.04    348.25 o 
   0  13  12       19.16       95.59    231.76 o 
   1  13  12       44.15      126.19    225.66 o 
   2  13  12       12.01      -96.96    184.56 o 
  -6  14  12      204.88      175.65    337.88 o 
  -5  14  12       14.29      -26.84    343.98 o 
  -4  14  12       34.91       98.80    337.88 o 
  -3  14  12       39.38      351.30    343.98 o 
  -2  14  12       79.62      129.30    319.58 o 
  -1  14  12       25.26     -132.97    183.05 o 
   0  14  12        3.59      -11.14    194.37 o 
   1  14  12      137.48      297.81    204.86 o 
   2  14  12       10.51      195.27    205.23 o 
  -6  15  12        0.35     -115.88    351.30 o 
  -5  15  12        1.17     -408.63    339.10 o 
  -4  15  12       11.07     -102.46    345.20 o 
  -3  15  12        7.02      -10.98    328.12 o 
  -2  15  12        0.12     -466.57    311.05 o 
  -1  15  12        0.04     -156.98    183.70 o 
   0  15  12        0.04     -150.34    208.58 o 
   1  15  12        4.65      -80.15    196.90 o 
  -5  16  12        1.36     -466.57    311.05 o 
  -4  16  12        0.56      123.20    372.04 o 
  -3  16  12       20.34     -129.30    335.44 o 
  -2  16  12       53.45       -2.45    201.26 o 
  -1  16  12        9.63        0.39    197.30 o 
   0  16  12        1.56      156.49    231.76 o 
  -4  17  12       28.61     -189.07    352.52 o 
  -3  17  12        9.93      223.22    369.60 o 
  -2  17  12       65.78     -223.61    184.76 o 
  -1  17  12        2.43     -263.31    175.54 o 
   0  17  12       20.69       67.39    200.31 o 
  -2  18  12       36.68      429.04    222.64 o 
  -1   1  13       71.08      346.42    257.38 o 
   0   1  13        9.13      176.20    265.91 o 
   1   1  13       21.43       69.67    287.26 o 
   2   1  13        9.43      296.37    203.55 o 
  -2   2  13       32.06      -97.58    225.66 o 
  -1   2  13       17.00      203.70    253.72 o 
   0   2  13       21.91       42.69    251.28 o 
   1   2  13        9.54      -27.45    322.63 o 
   2   2  13        4.82      183.88    197.95 o 
  -3   3  13        4.34       43.91    256.16 o 
  -2   3  13       13.90      153.69    261.03 o 
  -1   3  13       10.34      252.50    272.01 o 
   0   3  13        0.14       37.81    258.59 o 
   1   3  13       15.05      192.73    264.69 o 
   2   3  13       10.06       41.47    267.13 o 
  -3   4  13      106.24       35.37    259.81 o 
  -2   4  13        8.78      296.41    282.99 o 
  -1   4  13       21.54      -12.20    257.38 o 
   0   4  13        4.94      231.76    273.23 o 
   1   4  13       21.37      252.50    293.97 o 
   2   4  13        0.37      142.99    185.98 o 
  -4   5  13        1.86      147.59    311.05 o 
  -3   5  13       34.58     -146.37    267.13 o 
  -2   5  13       49.22      547.68    312.27 o 
  -1   5  13        3.09      211.02    286.65 o 
   0   5  13       13.90      150.03    272.01 o 
   1   5  13       13.24      548.90    312.27 o 
   2   5  13        2.56     -123.20    265.91 o 
  -5   6  13       16.08      -51.23    293.97 o 
  -4   6  13       31.81     -202.48    298.85 o 
  -3   6  13        0.07      -48.79    278.11 o 
  -2   6  13        8.07      363.50    311.05 o 
  -1   6  13       31.93      479.38    306.17 o 
   0   6  13       54.42      551.34    306.17 o 
   1   6  13        2.32      131.74    273.23 o 
   2   6  13       10.32     -371.43    247.62 o 
  -5   7  13       29.35     -435.46    290.31 o 
  -4   7  13        1.08     -219.56    291.53 o 
  -3   7  13       63.46      118.32    287.87 o 
  -2   7  13       93.45      282.99    298.85 o 
  -1   7  13       12.53      215.90    303.73 o 
   0   7  13        0.78       54.89    272.01 o 
   1   7  13        2.48      186.63    292.75 o 
   2   7  13       35.45      417.17    306.17 o 
  -6   8  13       16.70     -372.04    326.90 o 
  -5   8  13       18.84     -386.67    291.53 o 
  -4   8  13       44.51      -97.58    297.63 o 
  -3   8  13       79.59      126.86    325.68 o 
  -2   8  13       10.26     -187.85    291.53 o 
  -1   8  13       55.54      128.08    298.85 o 
   0   8  13       26.37      534.27    333.00 o 
   1   8  13        1.17      458.64    317.14 o 
  -6   9  13        0.02       54.89    334.22 o 
  -5   9  13        5.00     -187.85    313.49 o 
  -4   9  13        1.48      -73.19    313.49 o 
  -3   9  13       39.09     -241.52    292.75 o 
  -2   9  13        5.87      109.78    324.46 o 
  -1   9  13       19.85      157.35    311.05 o 
   0   9  13        2.57     -228.10    281.77 o 
   1   9  13       34.60     -196.39    268.35 o 
  -6  10  13       20.45     -403.75    341.54 o 
  -5  10  13       21.42     -323.24    330.56 o 
  -4  10  13        0.14     -169.55    309.83 o 
  -3  10  13       57.75     -306.17    286.65 o 
  -2  10  13        3.54       45.13    320.80 o 
  -1  10  13        0.85      153.69    309.83 o 
   0  10  13        9.08       82.95    304.95 o 
   1  10  13        8.57      446.44    324.46 o 
  -5  11  13       26.87     -218.34    323.24 o 
  -4  11  13        3.97       97.58    351.30 o 
  -3  11  13        1.85       19.52    335.44 o 
  -2  11  13        5.26     -342.76    301.29 o 
  -1  11  13        0.07     -324.46    274.45 o 
   0  11  13      103.09      151.25    296.41 o 
  -5  12  13      102.81      514.75    392.77 o 
  -4  12  13        0.47      -18.30    340.32 o 
  -3  12  13       33.95       47.57    326.90 o 
  -2  12  13        3.80     -423.27    315.92 o 
  -1  12  13       47.52       86.60    328.12 o 
   0  12  13        3.75       47.57    302.51 o 
  -4  13  13        0.03     -468.40    312.27 o 
  -3  13  13       30.11      -25.62    334.22 o 
  -2  13  13       27.61      250.06    352.52 o 
  -1  13  13       44.23      734.31    376.91 o 
   0   1  14        4.61      309.83    312.27 o 
  -1   2  14        0.15      440.34    295.19 o 
   0   2  14        3.77      386.67    298.85 o 
  -1   3  14        6.34      162.23    284.21 o 
  -2   4  14        4.78      163.45    296.41 o 
  -1   4  14        2.54      187.85    290.31 o 
  -3   5  14       25.31     -145.15    278.11 o 
  -2   5  14        0.96      268.35    313.49 o 
  -1   5  14       10.15      252.50    298.85 o 
  -3   6  14       11.14      104.90    307.39 o 
  -2   6  14        0.25      147.59    315.92 o 
  -3   7  14       12.00      170.77    337.88 o 
  -2   7  14       18.89      400.09    335.44 o 
                                                 
